# Supplementary material for: 4-Meth­oxy­benzamidinium hydrogen sulfate
Source: Acta Crystallogr Sect E Struct Rep Online. 2012 Oct 31;68(Pt 11):o3244. doi: 10.1107/S1600536812044327 (PMC3515322; doi:10.1107/S1600536812044327)
Supplement: Supplementary file 1 [file e-68-o3244-sup1.cif]

##############################################################################
#                                                                            #
# This CIF contains the data in a paper accepted for publication in          #
# Acta Crystallographica Section E. It conforms to the requirements of       #
# Notes for Authors for Acta Crystallographica Section E, and has been       #
# peer reviewed under the auspices of the IUCr Commission on Journals.       #
#                                                                            #
# Full details of the Crystallographic Information File format               #
# are given in the paper "The Crystallographic Information File (CIF):       #
# a New Standard Archive File for Crystallography" by S. R. Hall, F. H.      #
# Allen and I. D. Brown [Acta Cryst. (1991), A47, 655-685].                  #
#                                                                            #
# The current version of the core CIF dictionary is obtainable from          #
# ftp://ftp.iucr.org/pub/cif_core.dic.                                       #
#                                                                            #
# Software is freely available for graphical display of the structure(s)     #
# in this CIF. For information consult the CIF software page                 #
# http://www.iucr.org/resources/cif/software.                                #
#                                                                            #
# This file may be used for bona fide research purposes within the           #
# scientific community so long as proper attribution is given to the journal # 
# article from which it was obtained.                                        #
#                                                                            #
##############################################################################
data_global
_audit_creation_method
;
;
_journal_date_recd_electronic     2012-10-23
_journal_date_accepted     2012-10-25
_journal_name_full     'Acta Crystallographica, Section E'
_journal_year     2012
_journal_volume     68
_journal_issue     11
_journal_page_first     o3244
_journal_page_last     o3244
_journal_paper_category     QO
_journal_paper_doi     10.1107/S1600536812044327
_journal_coeditor_code     RZ5020
_publ_contact_author_name     'Prof. Gustavo Portalone'
_publ_contact_author_address
;
Chemistry Department
University of Rome I "La Sapienza"
P.le A. Moro, 5
I-00185 Rome
Italy
;
_publ_contact_author_email     'g.portalone@caspur.it'
_publ_contact_author_fax     '39 6 4991 3819'
_publ_contact_author_phone     '39 6 4991 3106'
_publ_section_title
;
4-Methoxybenzamidinium hydrogen sulfate
;
loop_
    _publ_author_name
    _publ_author_address
    'Simona Irrera'
;
Chemistry Department
`Sapienza' University of Rome
P. le A. Moro, 5
I-00185 Rome
Italy
;
    'Gustavo Portalone'
;
Chemistry Department
`Sapienza' University of Rome
P. le A. Moro, 5
I-00185 Rome
Italy
;
data_I
_audit_creation_method     SHELXL-97
_chemical_name_systematic
;
4-Methoxybenzamidinium hydrogen sulfate
;
_chemical_name_common     ?
_chemical_formula_moiety     'C8 H11 N2 O +, H O4 S -'
_chemical_formula_sum     'C8 H12 N2 O5 S'
_chemical_formula_iupac     'C8 H11 N2 O +, H S O4 -'
_chemical_formula_weight     248.26
_chemical_melting_point     ?
_symmetry_cell_setting     monoclinic
_symmetry_space_group_name_H-M     'P 21/c'
_symmetry_space_group_name_Hall     '-P 2ybc'
loop_
    _symmetry_equiv_pos_as_xyz
    'x, y, z'
    '-x, y+1/2, -z+1/2'
    '-x, -y, -z'
    'x, -y-1/2, z-1/2'
_cell_length_a     14.2608(14)
_cell_length_b     10.1844(9)
_cell_length_c     7.5723(9)
_cell_angle_alpha     90.00
_cell_angle_beta     94.206(10)
_cell_angle_gamma     90.00
_cell_volume     1096.83(19)
_cell_formula_units_Z     4
_cell_measurement_reflns_used     4647
_cell_measurement_theta_min     2.8586
_cell_measurement_theta_max     29.6503
_cell_measurement_temperature     298(2)
_exptl_crystal_description     'tablets'
_exptl_crystal_colour     'colourless'
_exptl_crystal_size_max     0.31
_exptl_crystal_size_mid     0.25
_exptl_crystal_size_min     0.15
_exptl_crystal_density_diffrn     1.503
_exptl_crystal_density_meas     ?
_exptl_crystal_density_method     'not measured'
_exptl_crystal_F_000     520
_exptl_absorpt_coefficient_mu     0.304
_exptl_absorpt_correction_type     multi-scan
_exptl_absorpt_process_details     '(CrysAlis RED; Oxford Diffraction, 2006)'
_exptl_absorpt_correction_T_min     0.912
_exptl_absorpt_correction_T_max     0.956
_exptl_special_details
;
Absorption correction: [CrysAlis RED (Oxford Diffraction, 2006);
empirical absorption correction using spherical harmonics,
implemented in SCALE3 ABSPACK scaling algorithm]
;
_diffrn_ambient_temperature     298(2)
_diffrn_radiation_type     MoK\a
_diffrn_radiation_wavelength     0.71069
_diffrn_radiation_source     'Enhance (Mo) X-ray Source'
_diffrn_radiation_monochromator     'graphite'
_diffrn_measurement_device_type     'Oxford Diffraction Xcalibur S CCD'
_diffrn_measurement_method     '\w and \f'
_diffrn_detector_area_resol_mean     16.0696
_diffrn_reflns_number     16529
_diffrn_reflns_av_R_equivalents     0.0364
_diffrn_reflns_av_sigmaI/netI     0.0241
_diffrn_reflns_theta_min     2.86
_diffrn_reflns_theta_max     27.99
_diffrn_reflns_theta_full     27.99
_diffrn_measured_fraction_theta_max     0.995
_diffrn_measured_fraction_theta_full     0.995
_diffrn_reflns_limit_h_min     -18
_diffrn_reflns_limit_h_max     18
_diffrn_reflns_limit_k_min     -13
_diffrn_reflns_limit_k_max     13
_diffrn_reflns_limit_l_min     -9
_diffrn_reflns_limit_l_max     9
_diffrn_standards_number     ?
_diffrn_standards_interval_count     ?
_diffrn_standards_interval_time     ?
_diffrn_standards_decay_%     ?
_refine_special_details
;
Refinement of <i>F</i>^2^ against ALL reflections. The weighted <i>R</i>-factor
<i>wR</i> and goodness of fit <i>S</i> are based on <i>F</i>^2^, conventional
<i>R</i>-factors <i>R</i> are based on <i>F</i>, with <i>F</i> set to zero for
negative <i>F</i>^2^. The threshold expression of <i>F</i>^2^ >
2\s(<i>F</i>^2^) is used only for calculating <i>R</i>-factors(gt) <i>etc</i>.
and is not relevant to the choice of reflections for refinement.
<i>R</i>-factors based on <i>F</i>^2^ are statistically about twice as large
as those based on <i>F</i>, and <i>R</i>- factors based on ALL data will be
even larger.
;
_reflns_number_total     2626
_reflns_number_gt     2133
_reflns_threshold_expression     I>2\s(I)
_refine_ls_structure_factor_coef     Fsqd
_refine_ls_matrix_type     full
_refine_ls_R_factor_all     0.0511
_refine_ls_R_factor_gt     0.0388
_refine_ls_wR_factor_gt     0.1038
_refine_ls_wR_factor_ref     0.1138
_refine_ls_goodness_of_fit_ref     1.038
_refine_ls_restrained_S_all     1.038
_refine_ls_number_reflns     2626
_refine_ls_number_parameters     167
_refine_ls_number_restraints     0
_refine_ls_hydrogen_treatment     mixed
_refine_ls_weighting_scheme     calc
_refine_ls_weighting_details
         'calc w=1/[\s^2^(Fo^2^)+(0.0582P)^2^+0.2957P] where P=(Fo^2^+2Fc^2^)/3'
_atom_sites_solution_hydrogens     geom
_atom_sites_solution_primary     direct
_atom_sites_solution_secondary     difmap
_refine_ls_shift/su_max     0.000
_refine_ls_shift/su_mean     0.000
_refine_diff_density_max     0.264
_refine_diff_density_min     -0.341
_refine_ls_extinction_method     none
_refine_ls_extinction_coef     ?
loop_
    _atom_type_symbol
    _atom_type_description
    _atom_type_scat_dispersion_real
    _atom_type_scat_dispersion_imag
    _atom_type_scat_source
    'C' 'C' 0.0033 0.0016
                         'International Tables Vol C Tables 4.2.6.8 and 6.1.1.4'
    'H' 'H' 0.0000 0.0000
                         'International Tables Vol C Tables 4.2.6.8 and 6.1.1.4'
    'N' 'N' 0.0061 0.0033
                         'International Tables Vol C Tables 4.2.6.8 and 6.1.1.4'
    'O' 'O' 0.0106 0.0060
                         'International Tables Vol C Tables 4.2.6.8 and 6.1.1.4'
    'S' 'S' 0.1246 0.1234
                         'International Tables Vol C Tables 4.2.6.8 and 6.1.1.4'
_computing_data_collection     'CrysAlis CCD (Oxford Diffraction, 2006)'
_computing_cell_refinement     'CrysAlis RED (Oxford Diffraction, 2006)'
_computing_data_reduction     'CrysAlis RED (Oxford Diffraction, 2006)'
_computing_structure_solution     'SIR97 (Altomare <i>et al.</i>, 1999)'
_computing_structure_refinement     'SHELXL97 (Sheldrick, 2008)'
_computing_molecular_graphics     'ORTEP-3 (Farrugia, 1997)'
_computing_publication_material     'WinGX (Farrugia, 1999)'
loop_
    _atom_site_type_symbol
    _atom_site_label
    _atom_site_fract_x
    _atom_site_fract_y
    _atom_site_fract_z
    _atom_site_U_iso_or_equiv
    _atom_site_adp_type
    _atom_site_calc_flag
    _atom_site_refinement_flags
    _atom_site_occupancy
    _atom_site_symmetry_multiplicity
    _atom_site_disorder_assembly
    _atom_site_disorder_group
    S S1 -0.16129(3) 0.16203(4) 0.84884(6) 0.03448(15) Uani d . 1 1 . .
    O O2 -0.20315(10) 0.11649(13) 1.00664(17) 0.0514(4) Uani d . 1 1 . .
    O O3 -0.24735(9) 0.20809(15) 0.7284(2) 0.0498(4) Uani d . 1 1 . .
    H H3A -0.2287(18) 0.259(3) 0.662(4) 0.064(8) Uiso d . 1 1 . .
    O O4 -0.09972(9) 0.27365(12) 0.87891(18) 0.0467(3) Uani d . 1 1 . .
    O O5 -0.11706(9) 0.05608(12) 0.75864(19) 0.0485(3) Uani d . 1 1 . .
    O O1 0.49301(10) 0.19362(16) 0.4667(3) 0.0684(5) Uani d . 1 1 . .
    N N1 0.07593(12) 0.28008(15) 0.6992(3) 0.0452(4) Uani d . 1 1 . .
    H H1A 0.0189(18) 0.280(2) 0.730(3) 0.053(6) Uiso d . 1 1 . .
    H H1B 0.1027(17) 0.354(2) 0.693(3) 0.061(7) Uiso d . 1 1 . .
    N N2 0.07598(14) 0.06125(17) 0.6593(3) 0.0595(5) Uani d . 1 1 . .
    H H2A 0.0212(18) 0.058(2) 0.692(3) 0.057(7) Uiso d . 1 1 . .
    H H2B 0.107(2) -0.009(3) 0.647(4) 0.087(9) Uiso d . 1 1 . .
    C C1 0.21780(12) 0.18063(15) 0.6067(2) 0.0346(4) Uani d . 1 1 . .
    C C2 0.26115(13) 0.30028(17) 0.5855(3) 0.0465(5) Uani d . 1 1 . .
    H H2 0.2275 0.3770 0.6020 0.056 Uiso calc R 1 1 . .
    C C3 0.35275(14) 0.30917(18) 0.5407(3) 0.0497(5) Uani d . 1 1 . .
    H H3 0.3806 0.3910 0.5288 0.060 Uiso calc R 1 1 . .
    C C4 0.40279(13) 0.19663(19) 0.5136(3) 0.0465(5) Uani d . 1 1 . .
    C C5 0.36028(15) 0.0754(2) 0.5315(3) 0.0595(6) Uani d . 1 1 . .
    H H5 0.3937 -0.0010 0.5123 0.071 Uiso calc R 1 1 . .
    C C6 0.26906(14) 0.06751(18) 0.5775(3) 0.0493(5) Uani d . 1 1 . .
    H H6 0.2413 -0.0143 0.5892 0.059 Uiso calc R 1 1 . .
    C C7 0.12029(12) 0.17365(15) 0.6575(2) 0.0365(4) Uani d . 1 1 . .
    C C8 0.54205(16) 0.3152(3) 0.4575(4) 0.0749(8) Uani d . 1 1 . .
    H H8A 0.5094(10) 0.3716(13) 0.369(2) 0.112 Uiso calc R 1 1 . .
    H H8B 0.6058(12) 0.2988(4) 0.425(3) 0.112 Uiso calc R 1 1 . .
    H H8C 0.5445(13) 0.3583(13) 0.573(2) 0.112 Uiso calc R 1 1 . .
loop_
    _atom_site_aniso_label
    _atom_site_aniso_U_11
    _atom_site_aniso_U_22
    _atom_site_aniso_U_33
    _atom_site_aniso_U_12
    _atom_site_aniso_U_13
    _atom_site_aniso_U_23
    S1 0.0360(3) 0.0244(2) 0.0440(3) -0.00176(15) 0.00969(18) -0.00018(16)
    O2 0.0718(9) 0.0368(7) 0.0477(8) -0.0093(6) 0.0198(7) 0.0026(6)
    O3 0.0352(7) 0.0531(8) 0.0616(9) -0.0021(6) 0.0082(6) 0.0112(7)
    O4 0.0456(7) 0.0321(7) 0.0627(9) -0.0101(5) 0.0068(6) -0.0029(6)
    O5 0.0488(7) 0.0302(6) 0.0688(9) 0.0022(5) 0.0193(6) -0.0041(6)
    O1 0.0351(8) 0.0586(9) 0.1145(14) 0.0038(7) 0.0259(8) -0.0054(9)
    N1 0.0333(8) 0.0306(8) 0.0735(12) -0.0025(6) 0.0154(8) -0.0090(7)
    N2 0.0389(10) 0.0285(8) 0.1137(17) -0.0032(7) 0.0232(10) -0.0039(9)
    C1 0.0304(8) 0.0282(8) 0.0454(9) 0.0011(6) 0.0031(7) -0.0015(7)
    C2 0.0367(9) 0.0277(8) 0.0763(14) 0.0020(7) 0.0133(9) -0.0030(8)
    C3 0.0395(10) 0.0335(9) 0.0775(14) -0.0050(8) 0.0137(9) -0.0031(9)
    C4 0.0309(9) 0.0457(10) 0.0639(12) 0.0020(8) 0.0097(8) -0.0032(9)
    C5 0.0448(11) 0.0352(10) 0.1007(17) 0.0089(8) 0.0210(11) -0.0056(10)
    C6 0.0423(10) 0.0277(8) 0.0793(14) 0.0008(7) 0.0132(9) -0.0048(9)
    C7 0.0328(9) 0.0283(8) 0.0483(10) -0.0003(6) 0.0023(7) -0.0020(7)
    C8 0.0381(12) 0.0773(17) 0.112(2) -0.0104(11) 0.0238(13) -0.0012(15)
_geom_special_details
;
All s.u.'s (except the s.u. in the dihedral angle between two l.s. planes) are
estimated using the full covariance matrix. The cell s.u.'s are taken into
account individually in the estimation of s.u.'s in distances, angles and
torsion angles; correlations between s.u.'s in cell parameters are only used
when they are defined by crystal symmetry. An approximate (isotropic)
treatment of cell s.u.'s is used for estimating s.u.'s involving l.s. planes.
;
loop_
    _geom_bond_atom_site_label_1
    _geom_bond_atom_site_label_2
    _geom_bond_site_symmetry_2
    _geom_bond_distance
    _geom_bond_publ_flag
    S1 O4 . 1.4442(13) ?
    S1 O5 . 1.4464(13) ?
    S1 O2 . 1.4504(13) ?
    S1 O3 . 1.5470(15) ?
    O3 H3A . 0.78(3) ?
    O1 C4 . 1.360(2) ?
    O1 C8 . 1.427(3) ?
    N1 C7 . 1.306(2) ?
    N1 H1A . 0.86(2) ?
    N1 H1B . 0.84(2) ?
    N2 C7 . 1.308(2) ?
    N2 H2A . 0.84(2) ?
    N2 H2B . 0.86(3) ?
    C1 C2 . 1.381(2) ?
    C1 C6 . 1.391(2) ?
    C1 C7 . 1.471(2) ?
    C2 C3 . 1.377(3) ?
    C2 H2 . 0.9300 ?
    C3 C4 . 1.374(3) ?
    C3 H3 . 0.9300 ?
    C4 C5 . 1.386(3) ?
    C5 C6 . 1.374(3) ?
    C5 H5 . 0.9300 ?
    C6 H6 . 0.9300 ?
    C8 H8A . 0.9739 ?
    C8 H8B . 0.9739 ?
    C8 H8C . 0.9739 ?
loop_
    _geom_angle_atom_site_label_1
    _geom_angle_atom_site_label_2
    _geom_angle_atom_site_label_3
    _geom_angle_site_symmetry_1
    _geom_angle_site_symmetry_3
    _geom_angle
    _geom_angle_publ_flag
    O4 S1 O5 . . 112.37(8) ?
    O4 S1 O2 . . 113.83(8) ?
    O5 S1 O2 . . 111.75(8) ?
    O4 S1 O3 . . 107.52(8) ?
    O5 S1 O3 . . 107.60(8) ?
    O2 S1 O3 . . 103.05(9) ?
    S1 O3 H3A . . 106.6(19) ?
    C4 O1 C8 . . 118.01(17) ?
    C7 N1 H1A . . 123.0(15) ?
    C7 N1 H1B . . 119.6(16) ?
    H1A N1 H1B . . 117(2) ?
    C7 N2 H2A . . 120.2(16) ?
    C7 N2 H2B . . 118.6(19) ?
    H2A N2 H2B . . 120(2) ?
    C2 C1 C6 . . 117.86(16) ?
    C2 C1 C7 . . 120.84(15) ?
    C6 C1 C7 . . 121.29(15) ?
    C3 C2 C1 . . 121.85(16) ?
    C3 C2 H2 . . 119.1 ?
    C1 C2 H2 . . 119.1 ?
    C4 C3 C2 . . 119.65(17) ?
    C4 C3 H3 . . 120.2 ?
    C2 C3 H3 . . 120.2 ?
    O1 C4 C3 . . 124.73(18) ?
    O1 C4 C5 . . 115.75(17) ?
    C3 C4 C5 . . 119.52(17) ?
    C6 C5 C4 . . 120.42(17) ?
    C6 C5 H5 . . 119.8 ?
    C4 C5 H5 . . 119.8 ?
    C5 C6 C1 . . 120.68(17) ?
    C5 C6 H6 . . 119.7 ?
    C1 C6 H6 . . 119.7 ?
    N1 C7 N2 . . 118.74(18) ?
    N1 C7 C1 . . 120.48(15) ?
    N2 C7 C1 . . 120.77(16) ?
    O1 C8 H8A . . 109.5 ?
    O1 C8 H8B . . 109.5 ?
    H8A C8 H8B . . 109.5 ?
    O1 C8 H8C . . 109.5 ?
    H8A C8 H8C . . 109.5 ?
    H8B C8 H8C . . 109.5 ?
loop_
    _geom_torsion_atom_site_label_1
    _geom_torsion_atom_site_label_2
    _geom_torsion_atom_site_label_3
    _geom_torsion_atom_site_label_4
    _geom_torsion_site_symmetry_1
    _geom_torsion_site_symmetry_2
    _geom_torsion_site_symmetry_3
    _geom_torsion_site_symmetry_4
    _geom_torsion
    _geom_torsion_publ_flag
    C6 C1 C2 C3 . . . . -1.4(3) ?
    C7 C1 C2 C3 . . . . 179.01(19) ?
    C1 C2 C3 C4 . . . . 0.9(3) ?
    C8 O1 C4 C3 . . . . 4.9(3) ?
    C8 O1 C4 C5 . . . . -176.0(2) ?
    C2 C3 C4 O1 . . . . 179.1(2) ?
    C2 C3 C4 C5 . . . . 0.1(3) ?
    O1 C4 C5 C6 . . . . -179.6(2) ?
    C3 C4 C5 C6 . . . . -0.5(4) ?
    C4 C5 C6 C1 . . . . 0.0(4) ?
    C2 C1 C6 C5 . . . . 0.9(3) ?
    C7 C1 C6 C5 . . . . -179.5(2) ?
    C2 C1 C7 N1 . . . . -6.3(3) ?
    C6 C1 C7 N1 . . . . 174.06(19) ?
    C2 C1 C7 N2 . . . . 172.7(2) ?
    C6 C1 C7 N2 . . . . -6.9(3) ?
loop_
    _geom_hbond_atom_site_label_D
    _geom_hbond_atom_site_label_H
    _geom_hbond_atom_site_label_A
    _geom_hbond_site_symmetry_A
    _geom_hbond_distance_DH
    _geom_hbond_distance_HA
    _geom_hbond_distance_DA
    _geom_hbond_angle_DHA
    O3 H3A O2 4_565 0.78(3) 1.79(3) 2.562(2) 172(3)
    N1 H1A O4 . 0.86(2) 2.10(2) 2.938(2) 163(2)
    N1 H1B O5 2_556 0.84(2) 2.10(2) 2.884(2) 154(2)
    N2 H2A O5 . 0.84(2) 2.07(3) 2.907(2) 177(2)
    N2 H2B O4 2_546 0.86(3) 2.22(3) 2.965(2) 145(3)
_iucr_refine_instructions_details
;
TITL   I as exp_624
CELL   0.71069     14.260811  10.184425    7.572316   90.000   94.2061   90.000
ZERR         4      0.001422    0.000878    0.000893    0.000    0.0096    0.000
LATT  1
SYMM -X,1/2+Y,1/2-Z
SFAC        C       H       N       O       S
UNIT        32      48      8      20       4
L.S.      15
TEMP 27
SIZE 0.31 0.25 0.15
ACTA
CONF
BOND $H
EQIV $1 [ x, -y+1/2, z-1/2]
EQIV $2 [-x, y+1/2, -z+3/2]
EQIV $3 [-x, y-1/2, -z+3/2]
HTAB O3 O2_$1
HTAB N1 O4
HTAB N1 O5_$2
HTAB N2 O5
HTAB N2 O4_$3
HTAB
FMAP      2
PLAN     30
OMIT -2 56
MPLA C1 C2 C3 C4 C5 C6
MPLA C1 C7 N1 N2
MPLA S1 O4 O5
WGHT      0.0600      0.2812
FVAR       7.51751
S1    5   -0.161292    0.162028    0.848845    11.00000    0.03603    0.02441 =
         0.04397   -0.00018    0.00969   -0.00175
O2    4   -0.203154    0.116489    1.006639    11.00000    0.07181    0.03681 =
         0.04775    0.00263    0.01979   -0.00934
O3    4   -0.247349    0.208087    0.728432    11.00000    0.03523    0.05313 =
         0.06161    0.01125    0.00821   -0.00210
H3A   2   -0.228598    0.259172    0.662532    11.00000    0.06408
O4    4   -0.099724    0.273647    0.878910    11.00000    0.04564    0.03208 =
         0.06266   -0.00292    0.00680   -0.01009
O5    4   -0.117067    0.056074    0.758627    11.00000    0.04876    0.03016 =
         0.06877   -0.00413    0.01933    0.00224
O1    4    0.493007    0.193614    0.466672    11.00000    0.03512    0.05856 =
         0.11446   -0.00538    0.02596    0.00383
N1    3    0.075927    0.280083    0.699243    11.00000    0.03334    0.03058 =
         0.07342   -0.00904    0.01541   -0.00248
H1A   2    0.018790    0.279679    0.730213    11.00000    0.05331
H1B   2    0.102800    0.353622    0.692430    11.00000    0.06124
N2    3    0.075973    0.061239    0.659320    11.00000    0.03890    0.02851 =
         0.11360   -0.00391    0.02320   -0.00325
H2A   2    0.021144    0.057671    0.691618    11.00000    0.05733
H2B   2    0.107404   -0.009465    0.646805    11.00000    0.08661
C1    1    0.217795    0.180635    0.606716    11.00000    0.03037    0.02816 =
         0.04546   -0.00154    0.00313    0.00111
C2    1    0.261150    0.300283    0.585539    11.00000    0.03668    0.02770 =
         0.07628   -0.00296    0.01322    0.00202
AFIX  43
H2    2    0.227515    0.377000    0.602029    11.00000   -1.20000
AFIX   0
C3    1    0.352750    0.309175    0.540707    11.00000    0.03950    0.03355 =
         0.07743   -0.00309    0.01371   -0.00505
AFIX  43
H3    2    0.380611    0.390957    0.528844    11.00000   -1.20000
AFIX   0
C4    1    0.402789    0.196630    0.513586    11.00000    0.03088    0.04575 =
         0.06393   -0.00315    0.00968    0.00200
C5    1    0.360285    0.075434    0.531518    11.00000    0.04482    0.03524 =
         0.10063   -0.00567    0.02097    0.00887
AFIX  43
H5    2    0.393746   -0.000992    0.512296    11.00000   -1.20000
AFIX   0
C6    1    0.269057    0.067506    0.577501    11.00000    0.04225    0.02769 =
         0.07925   -0.00485    0.01320    0.00084
AFIX  43
H6    2    0.241281   -0.014349    0.589221    11.00000   -1.20000
AFIX   0
C7    1    0.120290    0.173655    0.657486    11.00000    0.03274    0.02832 =
         0.04836   -0.00198    0.00231   -0.00031
C8    1    0.542043    0.315249    0.457549    11.00000    0.03809    0.07723 =
         0.11189   -0.00122    0.02383   -0.01037
AFIX 138
H8A   2    0.509350    0.371612    0.369190    11.00000   -1.50000
H8B   2    0.605748    0.298864    0.424577    11.00000   -1.50000
H8C   2    0.544511    0.358317    0.572650    11.00000   -1.50000
HKLF 4
REM    Benzamidinium hudrogensulfate as exp_624
REM R1 =  0.0388 for   2133 Fo > 4sig(Fo)  and  0.0511 for all   2626 data
REM    167 parameters refined using      0 restraints
END
WGHT      0.0600      0.2812
REM Highest difference peak  0.264,  deepest hole -0.340,  1-sigma level  0.046
Q1    1   0.1713  0.1778  0.6359  11.00000  0.05    0.26
Q2    1  -0.0859  0.0412  0.8556  11.00000  0.05    0.25
Q3    1   0.2390  0.1257  0.5916  11.00000  0.05    0.24
Q4    1  -0.1561  0.1186  0.9743  11.00000  0.05    0.23
Q5    1   0.1008  0.0974  0.7548  11.00000  0.05    0.23
Q6    1   0.2342  0.2299  0.5946  11.00000  0.05    0.19
Q7    1   0.3764  0.2516  0.5243  11.00000  0.05    0.18
Q8    1   0.3811  0.1349  0.4957  11.00000  0.05    0.18
Q9    1  -0.0810  0.2921  0.8369  11.00000  0.05    0.18
Q10   1   0.3240  0.0856  0.5851  11.00000  0.05    0.18
Q11   1   0.3041  0.0870  0.5129  11.00000  0.05    0.17
Q12   1   0.2150  0.1799  0.6576  11.00000  0.05    0.17
Q13   1   0.0983  0.2221  0.7083  11.00000  0.05    0.17
Q14   1   0.4377  0.2042  0.4877  11.00000  0.05    0.16
Q15   1   0.3203  0.2993  0.6189  11.00000  0.05    0.15
Q16   1  -0.0970  0.2076  0.9056  11.00000  0.05    0.15
Q17   1  -0.0874  0.0675  0.7220  11.00000  0.05    0.15
Q18   1  -0.1214  0.3040  0.9324  11.00000  0.05    0.15
Q19   1  -0.1453  0.1386  1.0450  11.00000  0.05    0.15
Q20   1   0.3026  0.2844  0.5088  11.00000  0.05    0.14
Q21   1  -0.1450  0.0256  0.7182  11.00000  0.05    0.14
Q22   1   0.5011  0.1809  0.5750  11.00000  0.05    0.14
Q23   1  -0.1337  0.1127  0.7280  11.00000  0.05    0.13
Q24   1   0.4005  0.3867  0.6061  11.00000  0.05    0.13
Q25   1  -0.1349  0.2626  0.8107  11.00000  0.05    0.13
Q26   1  -0.2044  0.1595  0.6851  11.00000  0.05    0.13
Q27   1  -0.1009  0.0154  0.5939  11.00000  0.05    0.13
Q28   1   0.1032  0.3125  0.7528  11.00000  0.05    0.13
Q29   1   0.2850  0.3020  0.6749  11.00000  0.05    0.13
Q30   1  -0.2123  0.1532  0.9306  11.00000  0.05    0.13
;
