# Supplementary material for: 4-Meth­oxy­benzamidinium hydrogen sulfate
Source: Acta Crystallogr Sect E Struct Rep Online. 2012 Oct 31;68(Pt 11):o3244. doi: 10.1107/S1600536812044327 (PMC3515322; doi:10.1107/S1600536812044327)
Supplement: Supplementary file 2 [file e-68-o3244-Isup2.hkl]

#
# h,k,l, Fc-squared, Fo-squared, sigma(Fo-squared) and status flag
#
data_I
_shelx_title '                                       exp_624'
_shelx_refln_list_code          4
_shelx_F_calc_maximum      135.16
_exptl_crystal_F_000       520.00
_reflns_d_resolution_high  0.7572
 
loop_
 _symmetry_equiv_pos_as_xyz
 'x, y, z'
 '-x, y+1/2, -z+1/2'
 '-x, -y, -z'
 'x, -y-1/2, z-1/2'
 
_cell_length_a    14.2608
_cell_length_b    10.1844
_cell_length_c     7.5723
_cell_angle_alpha  90.000
_cell_angle_beta   94.206
_cell_angle_gamma  90.000
 
_shelx_F_squared_multiplier     1.000
 
loop_
 _refln_index_h
 _refln_index_k
 _refln_index_l
 _refln_F_squared_calc
 _refln_F_squared_meas
 _refln_F_squared_sigma
 _refln_observed_status
   2   0   0     2231.78     2221.35     21.84 o
   3   0   0    11871.94    11631.15    103.03 o
   4   0   0     1159.60     1250.02     13.24 o
   5   0   0     1610.42     1783.10     14.88 o
   6   0   0     1353.46     1670.98     19.98 o
   7   0   0     1416.05     1653.45     21.49 o
   8   0   0     1831.60     2123.12     34.23 o
   9   0   0      115.99      114.85      4.70 o
  10   0   0       62.61       44.76      2.22 o
  11   0   0      224.78      224.55      7.13 o
  12   0   0      611.49      635.60     19.15 o
  13   0   0        8.93       14.45      3.83 o
  14   0   0        4.94       -0.69      4.39 o
  15   0   0       19.97       35.47      6.14 o
  16   0   0       66.09       66.25      8.60 o
  17   0   0        0.07       -3.00      3.00 o
  18   0   0       29.05       30.82      6.63 o
   2   1   0     5992.72     6155.30     19.70 o
   3   1   0      640.76      555.28      3.99 o
   4   1   0     5181.12     5149.48     28.13 o
   5   1   0      465.95      421.42      4.51 o
   6   1   0     1094.71     1221.31     14.46 o
   7   1   0      628.68      676.94      8.54 o
   8   1   0      188.34      195.52      4.91 o
   9   1   0       41.84       39.93      2.37 o
  10   1   0        0.07       -0.04      0.98 o
  11   1   0      170.96      170.15      4.39 o
  12   1   0        2.95       -0.43      1.38 o
  13   1   0      203.61      198.52      7.96 o
  14   1   0      593.15      575.19     15.75 o
  15   1   0      102.50       87.99      7.10 o
  16   1   0       46.75       53.16      7.72 o
  17   1   0      131.94      133.85      8.72 o
  18   1   0       31.62       34.89      4.78 o
   0   2   0    18266.96    17430.51     35.46 o
   1   2   0      191.24      213.58      1.70 o
   2   2   0        1.28        2.06      0.46 o
   3   2   0     2430.59     2373.00     16.88 o
   4   2   0      383.81      416.87      4.49 o
   5   2   0       48.63       49.60      1.73 o
   6   2   0       98.51      117.86      3.44 o
   7   2   0      194.21      211.12      4.21 o
   8   2   0      197.81      203.07      5.62 o
   9   2   0       59.50       53.15      2.91 o
  10   2   0       20.99       21.02      1.88 o
  11   2   0        5.37        6.30      0.95 o
  12   2   0      460.54      456.51     10.50 o
  13   2   0       54.57       59.20      5.03 o
  14   2   0       19.98       19.95      3.11 o
  15   2   0       35.74       39.52      4.41 o
  16   2   0       29.63       31.16      4.68 o
  17   2   0        0.98       -1.45      1.99 o
  18   2   0        5.89       11.02      2.77 o
   1   3   0        6.87        6.13      0.46 o
   2   3   0      498.94      585.14      4.63 o
   3   3   0       18.20       16.99      0.72 o
   4   3   0     1080.09     1178.48      6.47 o
   5   3   0      435.39      439.12      4.62 o
   6   3   0       17.11       18.56      1.66 o
   7   3   0      236.74      277.31      6.28 o
   8   3   0       23.39       24.92      2.03 o
   9   3   0       67.35       61.43      2.40 o
  10   3   0      128.22      113.63      3.99 o
  11   3   0      128.46      128.52      5.68 o
  12   3   0       60.86       57.19      4.01 o
  13   3   0        7.32        7.63      2.48 o
  14   3   0       76.37       62.37      5.43 o
  15   3   0        4.34        8.92      2.50 o
  16   3   0        0.10        0.81      1.64 o
  17   3   0        0.18        4.40      2.11 o
  18   3   0        2.12        2.13      3.30 o
   0   4   0       14.17       12.55      1.56 o
   1   4   0       43.25       58.06      1.71 o
   2   4   0      887.00      992.43      6.57 o
   3   4   0     1170.46     1248.34      9.52 o
   4   4   0       25.19       20.32      1.09 o
   5   4   0     1448.75     1481.41      9.48 o
   6   4   0     2169.01     2301.25     16.71 o
   7   4   0      121.43      118.21      4.04 o
   8   4   0      158.63      155.01      4.84 o
   9   4   0      107.44       97.69      5.34 o
  10   4   0       72.94       70.83      3.88 o
  11   4   0        6.29        4.58      2.33 o
  12   4   0       36.04       35.90      3.06 o
  13   4   0       17.24       17.37      2.21 o
  14   4   0       12.40       15.86      2.63 o
  15   4   0       11.47       10.17      2.63 o
  16   4   0       30.21       33.89      3.87 o
  17   4   0        0.58        2.45      1.79 o
   1   5   0      439.34      434.05      6.47 o
   2   5   0       22.55       14.72      0.92 o
   3   5   0       35.16       37.79      1.58 o
   4   5   0      255.28      251.82      4.32 o
   5   5   0       30.75       25.19      1.63 o
   6   5   0      239.64      233.46      5.44 o
   7   5   0     1471.21     1586.43     15.70 o
   8   5   0      743.91      761.01     11.28 o
   9   5   0        0.59        1.72      1.36 o
  10   5   0     1198.47     1198.25     18.61 o
  11   5   0      941.96      927.10     13.86 o
  12   5   0       73.29       66.59      4.25 o
  13   5   0       10.79       10.76      2.01 o
  14   5   0      199.41      199.74      7.82 o
  15   5   0      128.53      123.50      7.18 o
  16   5   0       17.86       14.88      2.85 o
  17   5   0       10.89        8.22      2.32 o
   0   6   0      526.28      479.31     10.59 o
   1   6   0      127.39      152.71      4.26 o
   2   6   0      142.24      160.72      3.56 o
   3   6   0     1813.58     1917.06     15.69 o
   4   6   0        8.42        9.88      1.05 o
   5   6   0      397.61      432.47      6.85 o
   6   6   0     1428.35     1417.67     22.33 o
   7   6   0      419.43      440.34      8.73 o
   8   6   0        2.35        1.66      1.43 o
   9   6   0      156.99      158.28      5.65 o
  10   6   0      199.58      194.49      7.05 o
  11   6   0      146.11      131.49      5.60 o
  12   6   0       53.17       55.68      3.81 o
  13   6   0       80.59       73.12      4.51 o
  14   6   0        6.70        8.80      1.68 o
  15   6   0       49.49       47.49      4.76 o
  16   6   0       73.08       87.88      6.69 o
   1   7   0       82.55       69.23      3.22 o
   2   7   0      117.84      113.08      4.00 o
   3   7   0       35.06       35.99      1.88 o
   4   7   0      141.99      124.80      3.73 o
   5   7   0      313.35      256.79      7.91 o
   6   7   0      216.19      190.76      6.37 o
   7   7   0      275.59      254.62      8.08 o
   8   7   0      494.32      481.77     12.37 o
   9   7   0       85.74       73.71      4.76 o
  10   7   0       93.22       92.59      5.51 o
  11   7   0      226.60      222.43      8.79 o
  12   7   0       24.81       20.89      2.72 o
  13   7   0       23.73       29.83      3.39 o
  14   7   0      193.52      195.58      8.57 o
  15   7   0       13.01       15.22      2.95 o
  16   7   0       10.68       13.29      3.13 o
   0   8   0     2969.64     2879.15     44.43 o
   1   8   0        9.85        8.04      1.53 o
   2   8   0       11.56       12.05      1.57 o
   3   8   0       26.46       23.13      2.03 o
   4   8   0       36.52       40.37      2.92 o
   5   8   0      174.61      163.81      7.08 o
   6   8   0       11.90        8.85      2.05 o
   7   8   0        0.06        0.95      1.34 o
   8   8   0      295.10      257.07      8.22 o
   9   8   0       24.81       25.46      3.00 o
  10   8   0       81.07       81.57      5.43 o
  11   8   0        4.00        1.84      1.78 o
  12   8   0       17.54       19.31      3.31 o
  13   8   0       18.99       27.10      3.75 o
  14   8   0        3.32        4.53      2.82 o
  15   8   0        2.78        0.13      2.52 o
   1   9   0      608.42      623.77     10.80 o
   2   9   0        0.07        1.22      1.18 o
   3   9   0       13.04        9.21      1.53 o
   4   9   0        0.55        0.56      1.24 o
   5   9   0       26.20       29.10      3.16 o
   6   9   0       34.39       29.53      3.50 o
   7   9   0       20.22       10.17      2.16 o
   8   9   0        0.37       -1.73      1.89 o
   9   9   0       14.00       17.02      3.24 o
  10   9   0       39.75       34.04      4.47 o
  11   9   0        5.95        6.15      2.14 o
  12   9   0        0.50       -2.29      2.29 o
  13   9   0        0.56        0.66      3.35 o
   0  10   0        5.13        1.69      1.94 o
   1  10   0      416.41      406.37      9.30 o
   2  10   0        0.70       -0.20      1.42 o
   3  10   0      163.68      157.55      6.39 o
   4  10   0      304.52      301.12      8.90 o
   5  10   0       31.59       21.19      2.73 o
   6  10   0       99.98      114.82      6.16 o
   7  10   0      145.68      138.62      7.54 o
   8  10   0       39.45       36.54      4.06 o
   9  10   0       20.85       27.57      4.06 o
  10  10   0       16.10       15.54      4.07 o
  11  10   0        5.28        6.08      2.49 o
  12  10   0       10.36        3.54      3.25 o
   1  11   0       45.52       43.35      3.30 o
   2  11   0       99.38       93.13      4.79 o
   3  11   0       45.07       45.58      3.74 o
   4  11   0      113.78      130.85      6.27 o
   5  11   0      216.50      207.57      8.55 o
   6  11   0       25.22       26.99      3.15 o
   7  11   0       58.85       61.23      4.94 o
   8  11   0      189.42      202.86      8.92 o
   9  11   0       10.88        1.18      4.57 o
  10  11   0       31.13       28.37      4.29 o
   0  12   0       36.01       32.20      4.44 o
   1  12   0       24.20       24.89      2.73 o
   2  12   0       16.96       17.31      2.33 o
   3  12   0      101.59      103.90      5.86 o
   4  12   0      106.08      105.05      6.34 o
   5  12   0       20.53       26.46      3.52 o
   6  12   0      232.21      272.20     10.41 o
   7  12   0       62.95       56.87      4.96 o
   8  12   0        6.86        5.70      2.11 o
   1  13   0       14.25       10.41      2.40 o
   2  13   0        3.05        6.07      2.41 o
   3  13   0        0.60        2.18      2.37 o
   4  13   0        0.06       -1.05      2.22 o
 -18   1   1        0.41       -3.26      3.64 o
 -17   1   1       16.69       13.99      3.27 o
 -16   1   1       79.44       90.48      7.10 o
 -15   1   1       21.35       20.49      3.37 o
 -14   1   1        0.62       -1.84      1.84 o
 -13   1   1      172.28      180.50      7.14 o
 -12   1   1        4.43        6.76      1.59 o
 -11   1   1        5.66        2.74      1.31 o
 -10   1   1       18.80       22.13      2.31 o
  -9   1   1      320.46      319.33      9.46 o
  -8   1   1       61.76       62.51      2.63 o
  -7   1   1      166.18      174.25      4.53 o
  -6   1   1       26.73       30.25      1.57 o
  -5   1   1        4.07        4.21      0.60 o
  -4   1   1      617.02      576.23      5.24 o
  -3   1   1     1163.84     1109.58      9.43 o
  -2   1   1       66.03       70.64      1.05 o
  -1   1   1      858.51      936.00      5.67 o
   0   1   1      267.25      249.61      2.11 o
   1   1   1       64.01       49.05      0.89 o
   2   1   1     1484.19     1553.87      8.38 o
   3   1   1     1364.51     1442.19     11.18 o
   4   1   1      644.86      606.32      5.98 o
   5   1   1     2542.10     2500.13     10.20 o
   6   1   1     1597.43     1613.26      8.87 o
   7   1   1       32.08       32.78      2.46 o
   8   1   1      822.16      848.09      7.79 o
   9   1   1       90.97       93.78      4.21 o
  10   1   1       63.87       60.33      6.34 o
  11   1   1       51.41       48.91      3.45 o
  12   1   1        3.07        4.17      1.45 o
  13   1   1        0.53       -0.79      1.29 o
  14   1   1       65.63       60.86      4.40 o
  15   1   1        0.16       -0.02      2.24 o
  16   1   1        4.61        0.77      1.69 o
  17   1   1       10.16        9.87      2.83 o
  18   1   1        3.95        4.90      2.79 o
 -18   2   1       56.10       61.28      6.36 o
 -17   2   1       80.40      102.91     10.25 o
 -16   2   1       18.80       24.28      4.05 o
 -15   2   1      162.30      170.62      9.25 o
 -14   2   1       31.45       37.91      4.34 o
 -13   2   1       84.11       77.29      4.83 o
 -12   2   1      237.03      261.27     13.00 o
 -11   2   1       33.10       34.82      3.47 o
 -10   2   1       17.40       15.72      2.00 o
  -9   2   1       42.32       44.78      2.11 o
  -8   2   1       32.83       38.09      1.67 o
  -7   2   1        0.47        1.15      0.46 o
  -6   2   1       13.67        7.75      0.70 o
  -5   2   1       16.31        8.11      0.70 o
  -4   2   1      974.95     1044.14      7.85 o
  -3   2   1     3518.74     3367.35     17.85 o
  -2   2   1     3087.19     3041.64     11.37 o
  -1   2   1     1122.25     1177.88      6.27 o
   0   2   1     7598.01     7476.75     27.45 o
   1   2   1    12442.07    12600.97     71.36 o
   2   2   1        5.04        5.16      0.49 o
   3   2   1     1478.29     1495.55     10.64 o
   4   2   1     6005.57     6147.12     37.20 o
   5   2   1        3.62        5.09      0.53 o
   6   2   1      240.16      216.77      3.65 o
   7   2   1     1466.80     1411.02      9.89 o
   8   2   1      127.92      126.79      3.83 o
   9   2   1       57.91       47.09      2.43 o
  10   2   1      510.71      490.56      9.26 o
  11   2   1        2.90        0.98      1.43 o
  12   2   1        4.50        3.41      1.43 o
  13   2   1       56.17       57.54      4.03 o
  14   2   1        0.15        0.74      1.54 o
  15   2   1        0.08       -1.10      1.85 o
  16   2   1       18.12       12.67      2.66 o
  17   2   1       10.30        8.83      2.25 o
  18   2   1       14.69       22.91      7.75 o
 -18   3   1       25.06       23.09      4.99 o
 -17   3   1        5.37        0.85      2.57 o
 -16   3   1       33.58       32.74      4.27 o
 -15   3   1       43.13       44.60      4.30 o
 -14   3   1      203.39      195.66      8.34 o
 -13   3   1      598.16      618.44     14.87 o
 -12   3   1        8.60        5.94      2.00 o
 -11   3   1      113.30      110.29      3.84 o
 -10   3   1     4279.05     4152.43     24.23 o
  -9   3   1        6.20        6.53      1.12 o
  -8   3   1       16.11       11.20      1.27 o
  -7   3   1     1030.77     1023.49     10.42 o
  -6   3   1      478.63      447.07      5.77 o
  -5   3   1      532.72      615.85      5.55 o
  -4   3   1      459.46      418.36      3.89 o
  -3   3   1      139.13      126.11      2.02 o
  -2   3   1      692.64      891.60      4.94 o
  -1   3   1     2935.53     2793.96     13.86 o
   0   3   1     1849.10     1739.51     12.28 o
   1   3   1      853.98      798.52      5.23 o
   2   3   1     2044.61     1886.54     10.30 o
   3   3   1      215.76      279.29      2.77 o
   4   3   1        0.93        0.70      0.39 o
   5   3   1      123.14      102.03      2.80 o
   6   3   1       74.64       73.08      2.18 o
   7   3   1       82.85       70.06      2.19 o
   8   3   1     1633.96     1614.38     18.19 o
   9   3   1      402.90      367.52      7.50 o
  10   3   1        4.99        5.82      1.21 o
  11   3   1     3089.34     3057.19     37.66 o
  12   3   1      194.37      179.86      8.89 o
  13   3   1       17.52       14.23      2.12 o
  14   3   1      178.35      174.95      7.29 o
  15   3   1       45.12       44.65      4.32 o
  16   3   1       27.91       27.87      3.83 o
  17   3   1        0.55        0.68      2.60 o
  18   3   1        2.18        7.36      9.06 o
 -17   4   1      143.50      174.25     11.05 o
 -16   4   1        6.12        6.21      2.30 o
 -15   4   1      100.55       92.44      6.07 o
 -14   4   1      160.07      163.56      9.90 o
 -13   4   1       21.62       16.94      2.23 o
 -12   4   1      801.31      813.42     12.91 o
 -11   4   1      428.10      426.35      9.39 o
 -10   4   1      744.62      754.97     11.55 o
  -9   4   1       24.03       22.70      2.05 o
  -8   4   1      234.62      241.30      6.43 o
  -7   4   1        2.28        1.41      0.95 o
  -6   4   1     1626.46     1585.10     13.76 o
  -5   4   1     2574.97     2659.60     20.53 o
  -4   4   1     5527.30     6164.22     40.84 o
  -3   4   1     2106.79     2232.46     15.65 o
  -2   4   1     2833.47     2922.35     18.14 o
  -1   4   1       12.24       19.46      1.09 o
   0   4   1      111.39      152.80      2.48 o
   1   4   1      943.38     1029.26      8.85 o
   2   4   1      792.19      827.82      5.29 o
   3   4   1      335.77      348.59      3.64 o
   4   4   1     2005.36     2136.00     13.86 o
   5   4   1     1199.40     1345.27     10.74 o
   6   4   1      287.84      316.81      7.14 o
   7   4   1     1541.73     1465.08     24.71 o
   8   4   1      168.37      166.01      4.22 o
   9   4   1       88.54       83.27      2.87 o
  10   4   1       57.19       50.74      2.76 o
  11   4   1        1.34        4.78      1.45 o
  12   4   1      276.82      277.20      7.95 o
  13   4   1      246.97      247.40      7.82 o
  14   4   1        0.11       -0.43      1.42 o
  15   4   1       53.56       57.95      4.77 o
  16   4   1       57.61       58.77      6.61 o
  17   4   1       37.21       41.34      4.90 o
 -17   5   1       26.89       24.40      4.13 o
 -16   5   1        4.30        0.79      1.98 o
 -15   5   1        6.04        4.74      2.39 o
 -14   5   1       30.34       25.76      3.42 o
 -13   5   1      134.85      125.20      5.47 o
 -12   5   1        1.64        0.09      1.18 o
 -11   5   1        0.36        2.12      1.29 o
 -10   5   1     2854.09     2822.31     25.28 o
  -9   5   1        4.41        1.28      1.19 o
  -8   5   1       21.35       18.32      2.10 o
  -7   5   1      350.21      374.76      7.50 o
  -6   5   1       94.48       92.64      3.65 o
  -5   5   1       83.62       80.46      2.84 o
  -4   5   1       51.88       39.03      1.85 o
  -3   5   1      478.90      599.78      6.43 o
  -2   5   1      148.86      188.39      3.44 o
  -1   5   1      487.82      466.58      7.98 o
   0   5   1      126.84      133.76      2.37 o
   1   5   1      511.44      525.09      4.77 o
   2   5   1       38.00       34.43      1.28 o
   3   5   1     1961.04     2153.17     13.47 o
   4   5   1      146.55      167.21      3.00 o
   5   5   1      476.76      522.70      6.20 o
   6   5   1        3.26        6.18      0.97 o
   7   5   1       49.49       50.47      2.50 o
   8   5   1      181.30      181.57      5.77 o
   9   5   1      224.50      211.12      6.18 o
  10   5   1      161.30      159.99      4.81 o
  11   5   1     1683.22     1674.06     23.25 o
  12   5   1       38.84       35.31      2.92 o
  13   5   1        6.07        4.66      1.52 o
  14   5   1        8.74        9.93      2.36 o
  15   5   1        1.13       -2.25      2.25 o
  16   5   1        7.72        8.15      2.51 o
  17   5   1       10.08        6.65      4.76 o
 -16   6   1        9.76        5.36      2.84 o
 -15   6   1        0.17       -0.31      1.84 o
 -14   6   1        4.11        5.01      1.99 o
 -13   6   1        8.35        9.44      1.85 o
 -12   6   1        8.43        3.56      1.65 o
 -11   6   1       89.64       86.57      4.53 o
 -10   6   1        6.78        4.86      2.00 o
  -9   6   1      103.39      108.13      5.08 o
  -8   6   1       20.19       18.03      2.07 o
  -7   6   1        9.06       12.12      1.66 o
  -6   6   1       27.62       33.32      2.79 o
  -5   6   1       22.53       23.42      1.69 o
  -4   6   1       56.68       67.74      2.47 o
  -3   6   1      232.94      259.24      4.45 o
  -2   6   1       18.55       18.88      1.13 o
  -1   6   1      251.95      275.39      5.41 o
   0   6   1      109.11      107.60      3.41 o
   1   6   1      153.29      157.67      5.11 o
   2   6   1      875.67      849.02     10.38 o
   3   6   1       74.21       78.42      2.02 o
   4   6   1        7.19        3.78      0.74 o
   5   6   1       70.92       83.61      2.69 o
   6   6   1      202.99      194.82      4.54 o
   7   6   1        8.48        8.08      1.20 o
   8   6   1      212.93      206.93      6.06 o
   9   6   1       74.97       72.80      4.66 o
  10   6   1        0.20        0.02      1.13 o
  11   6   1        0.27        0.03      1.28 o
  12   6   1      154.31      144.37      6.30 o
  13   6   1        4.58        6.38      1.84 o
  14   6   1       24.98       28.67      3.36 o
  15   6   1        6.06        5.88      1.90 o
  16   6   1       15.01       15.47      3.58 o
 -16   7   1       45.21       45.76      7.81 o
 -15   7   1        6.73        6.24      2.25 o
 -14   7   1       98.59      110.17      6.51 o
 -13   7   1       11.19       10.00      1.88 o
 -12   7   1       21.65       20.85      2.37 o
 -11   7   1       25.29       20.85      2.32 o
 -10   7   1       30.12       36.19      3.04 o
  -9   7   1      202.58      205.39      7.29 o
  -8   7   1      200.79      180.29      6.09 o
  -7   7   1      151.69      158.08      5.82 o
  -6   7   1       34.07       41.26      2.88 o
  -5   7   1      280.00      269.95      5.84 o
  -4   7   1      251.42      225.39      5.17 o
  -3   7   1       63.16       69.68      2.31 o
  -2   7   1       30.83       38.07      2.31 o
  -1   7   1       24.89       26.53      1.97 o
   0   7   1     1129.18     1114.22     12.38 o
   1   7   1        1.86        1.72      0.99 o
   2   7   1      105.68      114.23      3.27 o
   3   7   1      373.61      394.38      6.23 o
   4   7   1        3.02        5.39      0.96 o
   5   7   1      242.86      240.49      5.93 o
   6   7   1       22.03       26.64      2.65 o
   7   7   1      242.70      242.06      7.12 o
   8   7   1       59.05       58.74      3.70 o
   9   7   1       21.97       21.42      2.49 o
  10   7   1      133.88      124.28      7.73 o
  11   7   1       22.49       24.76      3.94 o
  12   7   1       51.21       56.69      5.01 o
  13   7   1        0.14        2.16      1.76 o
  14   7   1       26.84       26.09      3.56 o
  15   7   1       92.59      112.89      7.50 o
 -15   8   1       35.32       19.45      4.59 o
 -14   8   1       20.38       12.61      3.44 o
 -13   8   1        1.18        4.26      2.19 o
 -12   8   1       87.35       88.35      5.49 o
 -11   8   1      134.13      142.55      6.76 o
 -10   8   1        3.32        4.95      1.67 o
  -9   8   1      134.20      148.33      6.51 o
  -8   8   1       70.74       87.27      4.49 o
  -7   8   1       23.77       22.32      3.03 o
  -6   8   1      387.95      395.48      8.51 o
  -5   8   1        0.12        1.56      1.44 o
  -4   8   1      419.00      385.85      8.27 o
  -3   8   1      778.51      783.88     11.62 o
  -2   8   1      445.95      443.30      8.57 o
  -1   8   1       88.24       89.34      3.91 o
   0   8   1     1077.36     1068.76     13.17 o
   1   8   1     1411.79     1373.41     14.91 o
   2   8   1      556.64      542.67      9.42 o
   3   8   1      267.08      262.52      6.99 o
   4   8   1      611.29      581.16     13.29 o
   5   8   1      163.45      154.82      7.08 o
   6   8   1        0.23        2.36      1.60 o
   7   8   1       47.29       45.71      4.13 o
   8   8   1        0.34        1.10      1.88 o
   9   8   1       18.84       19.66      3.25 o
  10   8   1       32.48       34.44      4.31 o
  11   8   1       11.09       17.67      3.42 o
  12   8   1       28.49       33.89      4.56 o
  13   8   1      109.07      126.63      7.81 o
  14   8   1       51.51       62.54      5.80 o
 -13   9   1      131.39      144.99      8.39 o
 -12   9   1       71.28       81.33      6.94 o
 -11   9   1        0.30        2.43      1.38 o
 -10   9   1       34.47       37.36      3.92 o
  -9   9   1        1.62        3.38      1.52 o
  -8   9   1      138.13      117.31      5.91 o
  -7   9   1      508.20      486.61     12.99 o
  -6   9   1        4.84        4.48      1.83 o
  -5   9   1      699.57      695.86     12.69 o
  -4   9   1      877.28      869.41     13.96 o
  -3   9   1       10.46       12.02      1.84 o
  -2   9   1      364.81      369.78      8.35 o
  -1   9   1       70.17       71.05      3.71 o
   0   9   1        5.00        3.19      1.43 o
   1   9   1       17.88       17.58      2.05 o
   2   9   1       65.10       68.44      3.70 o
   3   9   1      200.40      209.15      6.72 o
   4   9   1       16.79       14.89      2.20 o
   5   9   1      538.14      513.60     12.12 o
   6   9   1      436.19      400.51     12.22 o
   7   9   1        1.34       -0.44      2.58 o
   8   9   1      154.68      150.65      8.84 o
   9   9   1       94.62       81.93      6.68 o
  10   9   1       13.47       13.01      3.30 o
  11   9   1        4.75        2.83      2.80 o
  12   9   1       34.29       38.09      5.28 o
  13   9   1        0.27       -2.07      2.07 o
 -12  10   1       17.38       10.82      3.05 o
 -11  10   1       40.29       29.48      4.32 o
 -10  10   1       40.40       45.43      5.07 o
  -9  10   1       39.95       36.38      4.12 o
  -8  10   1       11.29       16.21      2.87 o
  -7  10   1       12.99        8.37      2.17 o
  -6  10   1       25.22       29.62      3.22 o
  -5  10   1       16.04       11.57      2.04 o
  -4  10   1      191.19      189.45      6.99 o
  -3  10   1      462.11      457.10     10.66 o
  -2  10   1      119.94      117.73      5.07 o
  -1  10   1        7.23        7.80      2.11 o
   0  10   1      794.62      802.25     12.99 o
   1  10   1     1038.03     1040.20     22.56 o
   2  10   1       68.57       74.41      4.09 o
   3  10   1       28.82       28.92      2.76 o
   4  10   1      164.94      161.15      7.16 o
   5  10   1       56.46       50.79      4.18 o
   6  10   1       33.21       29.11      3.85 o
   7  10   1        6.25        4.78      3.34 o
   8  10   1        0.34        1.28      2.79 o
   9  10   1        0.23       -3.56      4.17 o
  10  10   1       30.25       23.60      4.21 o
  11  10   1        0.99        4.85      2.66 o
  12  10   1        7.74        4.60      4.04 o
 -10  11   1       85.90      100.15      9.42 o
  -9  11   1        1.74        5.38      2.41 o
  -8  11   1        0.04       -1.47      1.78 o
  -7  11   1       56.44       47.34      4.23 o
  -6  11   1        3.03        2.59      2.38 o
  -5  11   1       29.35       20.43      2.63 o
  -4  11   1       19.05       14.69      2.26 o
  -3  11   1        0.59        0.09      1.43 o
  -2  11   1        6.81        7.46      2.16 o
  -1  11   1        0.00       -0.86      1.26 o
   0  11   1        0.08       -0.17      1.21 o
   1  11   1       18.76       17.65      2.17 o
   2  11   1       13.11       11.78      2.15 o
   3  11   1       10.21       13.45      2.29 o
   4  11   1        5.24        3.72      1.67 o
   5  11   1        7.04       11.11      2.28 o
   6  11   1        0.86       -0.68      2.11 o
   7  11   1        2.90        3.79      1.72 o
   8  11   1       26.13       17.17      3.00 o
   9  11   1        0.00       -0.03      2.51 o
  10  11   1        1.43        6.98      3.41 o
  -8  12   1        8.82        8.34      2.93 o
  -7  12   1       11.42       11.64      2.86 o
  -6  12   1       20.65       20.13      3.59 o
  -5  12   1        3.98        2.92      1.86 o
  -4  12   1       54.66       60.08      5.00 o
  -3  12   1        2.41        1.99      1.75 o
  -2  12   1        1.66        0.58      1.77 o
  -1  12   1        5.11        3.50      1.56 o
   0  12   1       25.81       23.63      2.89 o
   1  12   1       15.45       12.08      2.14 o
   2  12   1       39.18       37.36      3.74 o
   3  12   1       21.99       14.67      3.62 o
   4  12   1       10.23        9.47      2.44 o
   5  12   1       16.45       14.33      2.57 o
   6  12   1        6.46        5.89      2.46 o
   7  12   1       28.87       27.13      3.93 o
   8  12   1       36.20       32.99      6.53 o
  -4  13   1       65.33       73.31      6.72 o
  -3  13   1       51.08       76.84      8.01 o
  -2  13   1       93.44       93.33      8.93 o
  -1  13   1       24.73       21.99      3.27 o
   0  13   1        8.52        4.59      2.41 o
   1  13   1        2.79        2.71      2.62 o
   2  13   1       13.07       18.33      5.33 o
   3  13   1       74.23       73.54      7.93 o
   4  13   1       27.46       23.91      5.93 o
 -18   0   2        7.84       13.73      4.67 o
 -17   0   2      235.69      264.30     22.89 o
 -16   0   2       26.35       31.50      8.81 o
 -15   0   2      232.83      222.16     15.36 o
 -14   0   2      485.32      522.45     30.62 o
 -13   0   2       85.19       43.42      6.25 o
 -12   0   2       65.59       67.98      7.46 o
 -11   0   2      318.79      313.47     16.91 o
 -10   0   2       85.98       82.00      4.41 o
  -9   0   2       52.28       67.42      3.99 o
  -8   0   2        1.59        2.10      0.60 o
  -7   0   2     2075.74     2382.85     18.48 o
  -6   0   2      262.90      303.53      5.01 o
  -5   0   2      823.60     1132.66     13.04 o
  -4   0   2     1482.86     1656.93     18.36 o
  -3   0   2     4146.49     4207.14     31.01 o
  -2   0   2     8099.74     7699.87     27.14 o
  -1   0   2      153.70      152.23      3.25 o
   0   0   2     1111.24     1188.04      9.08 o
   2   0   2     6859.92     6593.41     50.98 o
   3   0   2     1208.37     1273.43     13.03 o
   4   0   2      380.40      371.72      5.87 o
   5   0   2     2377.35     2402.91     12.62 o
   6   0   2     1641.50     1782.70     15.66 o
   7   0   2      166.12      143.16      3.55 o
   8   0   2        2.75        3.39      1.70 o
   9   0   2       83.50       88.52      3.12 o
  10   0   2      835.29      747.84     30.21 o
  11   0   2      287.32      291.37      8.90 o
  12   0   2      142.55      149.44      6.59 o
  13   0   2      256.02      254.93     11.97 o
  14   0   2       12.79       11.60      2.99 o
  15   0   2       11.45       14.54      3.38 o
  16   0   2       25.43       20.74      4.40 o
  17   0   2       57.21       49.37      8.29 o
 -18   1   2       15.39       19.92      4.09 o
 -17   1   2        6.28        2.24      2.21 o
 -16   1   2      423.21      427.75     15.55 o
 -15   1   2      233.71      227.24     10.98 o
 -14   1   2      146.55      133.04      6.80 o
 -13   1   2      658.02      606.81     15.32 o
 -12   1   2      144.88      125.96      7.10 o
 -11   1   2       43.56       46.42      2.37 o
 -10   1   2        2.13        1.33      0.48 o
  -9   1   2      124.30      115.04      3.61 o
  -8   1   2       69.49       59.50      1.61 o
  -7   1   2        1.91        1.97      0.85 o
  -6   1   2     2692.73     2774.93     20.69 o
  -5   1   2      517.14      580.86      6.94 o
  -4   1   2     1640.39     1624.97      8.30 o
  -3   1   2     6529.41     6356.72     24.11 o
  -2   1   2       10.51        8.12      0.84 o
  -1   1   2     2270.10     2261.18     11.95 o
   0   1   2      111.55      112.88      2.07 o
   1   1   2     1875.04     1744.81     10.97 o
   2   1   2     4897.54     5376.63     25.00 o
   3   1   2      563.27      573.26      4.24 o
   4   1   2      537.79      591.39      4.26 o
   5   1   2       31.54       20.96      0.87 o
   6   1   2     1595.52     1491.80      7.91 o
   7   1   2     1755.69     1798.84     10.42 o
   8   1   2      638.70      633.36      6.85 o
   9   1   2     1609.91     1627.13     12.37 o
  10   1   2        0.03        0.94      1.41 o
  11   1   2      222.82      213.12      6.44 o
  12   1   2      212.69      209.65      6.70 o
  13   1   2        2.59        3.64      1.38 o
  14   1   2       16.43       15.55      2.28 o
  15   1   2      238.95      231.01      8.08 o
  16   1   2        1.75        1.47      1.91 o
  17   1   2        0.03        2.96      1.96 o
 -18   2   2        4.09       -0.36      2.47 o
 -17   2   2       60.03       56.51      5.97 o
 -16   2   2       16.50       19.31      6.10 o
 -15   2   2       17.52       19.48      3.48 o
 -14   2   2       54.97       61.76      4.72 o
 -13   2   2       22.02       18.68      2.26 o
 -12   2   2       23.40       31.13      2.36 o
 -11   2   2      120.64      116.38      3.65 o
 -10   2   2      249.07      216.96      9.73 o
  -9   2   2        9.40        7.27      0.76 o
  -8   2   2       26.77       33.00      1.46 o
  -7   2   2        3.64        5.34      0.67 o
  -6   2   2       17.04       23.45      1.03 o
  -5   2   2     1050.35      990.71      6.80 o
  -4   2   2      621.65      651.80      6.36 o
  -3   2   2       60.01       63.69      1.37 o
  -2   2   2     6048.27     6172.67     37.44 o
  -1   2   2       33.06       49.31      1.51 o
   0   2   2      136.74      172.22      2.47 o
   1   2   2     4583.05     4854.42     40.19 o
   2   2   2       10.34        9.40      0.64 o
   3   2   2     1395.38     1434.34     11.22 o
   4   2   2       11.84       16.26      0.96 o
   5   2   2       12.47       14.46      0.82 o
   6   2   2      391.41      393.25      4.65 o
   7   2   2        6.32        9.08      0.97 o
   8   2   2       69.98       66.55      2.77 o
   9   2   2       42.93       31.49      2.03 o
  10   2   2      197.20      190.23      5.90 o
  11   2   2       15.51       14.39      1.91 o
  12   2   2       61.23       58.69      3.70 o
  13   2   2      109.82      103.11      5.04 o
  14   2   2       30.28       31.69      2.72 o
  15   2   2        0.01        0.20      1.27 o
  16   2   2        0.37       -1.22      2.46 o
  17   2   2       49.95       56.66      6.16 o
 -18   3   2        0.38        1.51      2.99 o
 -17   3   2        0.29        5.44      2.65 o
 -16   3   2        0.02       -0.42      2.29 o
 -15   3   2        0.42       -0.83      1.97 o
 -14   3   2        4.21        0.59      1.62 o
 -13   3   2       29.71       27.91      2.81 o
 -12   3   2       46.95       51.02      3.12 o
 -11   3   2       49.84       50.31      2.69 o
 -10   3   2      134.23      139.59      4.49 o
  -9   3   2       19.62       16.82      1.33 o
  -8   3   2        0.23        0.89      0.58 o
  -7   3   2        7.24        4.40      0.67 o
  -6   3   2      171.00      164.29      3.38 o
  -5   3   2        0.69        0.69      0.38 o
  -4   3   2     1239.96     1359.71      9.80 o
  -3   3   2     1325.66     1373.24      8.04 o
  -2   3   2       65.90       67.18      1.58 o
  -1   3   2      257.05      262.38      3.77 o
   0   3   2      451.53      497.74      5.73 o
   1   3   2        0.39        1.01      0.47 o
   2   3   2      614.82      633.04      8.31 o
   3   3   2     1354.19     1395.28     11.84 o
   4   3   2      195.37      202.02      3.80 o
   5   3   2     1207.14     1255.48     10.01 o
   6   3   2      741.98      744.96     10.29 o
   7   3   2       86.53       72.93      2.99 o
   8   3   2        3.18        2.93      0.81 o
   9   3   2       15.66       20.78      1.95 o
  10   3   2       32.03       26.85      2.29 o
  11   3   2       96.80       97.40      4.39 o
  12   3   2       30.16       32.95      2.79 o
  13   3   2       63.32       57.02      3.75 o
  14   3   2        3.55        2.47      1.65 o
  15   3   2        2.23        0.37      1.54 o
  16   3   2        1.92        3.23      2.64 o
  17   3   2        5.25        0.99      2.64 o
 -17   4   2       27.92       24.96      4.20 o
 -16   4   2        0.60       -1.91      1.91 o
 -15   4   2       38.29       35.27      5.86 o
 -14   4   2       48.28       50.51      4.02 o
 -13   4   2        0.03        2.72      1.55 o
 -12   4   2      144.47      146.64      5.53 o
 -11   4   2       25.99       30.15      2.49 o
 -10   4   2        0.24        4.19      1.34 o
  -9   4   2      435.49      444.74      7.27 o
  -8   4   2      281.23      271.31      5.58 o
  -7   4   2        0.13        1.08      0.88 o
  -6   4   2      138.54      122.02      3.18 o
  -5   4   2      191.01      180.75      3.76 o
  -4   4   2      214.49      213.06      3.74 o
  -3   4   2      287.18      319.30      4.43 o
  -2   4   2      130.89      167.40      4.38 o
  -1   4   2      433.44      430.53      5.54 o
   0   4   2      648.16      664.18      6.13 o
   1   4   2        1.16        4.90      0.73 o
   2   4   2      306.69      295.43      3.83 o
   3   4   2      174.56      187.27      3.75 o
   4   4   2     1374.52     1398.49     12.25 o
   5   4   2      609.00      608.45     11.42 o
   6   4   2      126.82      109.32      6.32 o
   7   4   2      974.17      994.12     11.90 o
   8   4   2      404.46      405.63      9.02 o
   9   4   2       14.55       15.96      1.68 o
  10   4   2       16.54       14.89      1.68 o
  11   4   2      105.01       99.62      4.57 o
  12   4   2       14.43       13.84      1.96 o
  13   4   2        0.01       -1.68      1.68 o
  14   4   2        5.53        2.05      1.73 o
  15   4   2        1.50        1.39      3.10 o
  16   4   2       28.78       33.94      4.18 o
  17   4   2        8.74       11.94      4.56 o
 -17   5   2       11.01        9.35      4.50 o
 -16   5   2       19.18       17.70      4.48 o
 -15   5   2       19.62       20.94      3.49 o
 -14   5   2      160.58      140.62      6.72 o
 -13   5   2      415.56      406.86     11.01 o
 -12   5   2       86.94       89.27      4.52 o
 -11   5   2       29.34       26.87      2.23 o
 -10   5   2     1129.45     1152.93     13.86 o
  -9   5   2     1814.77     1845.99     24.01 o
  -8   5   2        9.82        7.70      1.57 o
  -7   5   2      740.98      733.54     11.46 o
  -6   5   2      949.00     1007.94     13.35 o
  -5   5   2       47.18       49.87      2.48 o
  -4   5   2        0.34        2.63      0.75 o
  -3   5   2       55.16       39.11      1.97 o
  -2   5   2       37.24       32.84      1.89 o
  -1   5   2       28.47       42.93      1.83 o
   0   5   2      671.21      591.97      6.48 o
   1   5   2      391.07      378.58      5.41 o
   2   5   2       72.22       77.54      2.20 o
   3   5   2      332.56      326.01      4.41 o
   4   5   2       19.82       21.54      1.74 o
   5   5   2       68.44       56.50      2.59 o
   6   5   2      125.03      113.18      4.46 o
   7   5   2        1.32        2.65      0.61 o
   8   5   2      352.21      347.36      7.71 o
   9   5   2      476.16      486.27     10.31 o
  10   5   2       80.96       72.52      3.64 o
  11   5   2      305.26      305.23     10.24 o
  12   5   2      537.74      556.15     17.50 o
  13   5   2       60.25       57.67      4.36 o
  14   5   2       15.84       16.59      2.61 o
  15   5   2       83.05       83.49      6.28 o
  16   5   2       30.08       32.49      4.06 o
 -16   6   2       22.35       17.85      4.33 o
 -15   6   2       43.98       38.50      4.84 o
 -14   6   2       57.17       56.44      4.49 o
 -13   6   2        5.08        7.48      1.78 o
 -12   6   2       61.62       57.38      3.81 o
 -11   6   2      175.10      179.12      5.94 o
 -10   6   2       83.75       70.55      5.25 o
  -9   6   2      339.98      341.21     10.07 o
  -8   6   2      394.91      392.97      9.69 o
  -7   6   2       82.90       88.37      3.94 o
  -6   6   2      220.67      250.43      5.92 o
  -5   6   2     1575.32     1577.83     15.85 o
  -4   6   2      855.83      888.71     10.19 o
  -3   6   2       24.81       25.68      1.81 o
  -2   6   2     1532.26     1616.11     16.31 o
  -1   6   2      289.57      315.52      4.69 o
   0   6   2       16.30       18.53      1.21 o
   1   6   2      907.07      829.54      8.53 o
   2   6   2        5.80        4.07      0.77 o
   3   6   2       96.99      100.69      2.59 o
   4   6   2     1530.36     1528.26     12.56 o
   5   6   2      258.03      271.42      7.34 o
   6   6   2       49.40       53.04      2.65 o
   7   6   2      553.96      547.29      9.15 o
   8   6   2      206.51      210.38      5.61 o
   9   6   2       19.15       19.86      2.54 o
  10   6   2       11.76       11.59      1.99 o
  11   6   2       12.95       16.07      2.47 o
  12   6   2       40.76       42.62      3.79 o
  13   6   2        2.60        5.74      1.86 o
  14   6   2       33.35       40.82      3.97 o
  15   6   2        3.65        2.57      3.13 o
  16   6   2       21.78       24.52      4.52 o
 -15   7   2        6.48        1.76      1.99 o
 -14   7   2       33.21       41.79      3.92 o
 -13   7   2      171.76      175.31      7.77 o
 -12   7   2       74.95       84.10      4.75 o
 -11   7   2        0.05        0.28      1.47 o
 -10   7   2      107.73      112.06      5.58 o
  -9   7   2      359.43      349.67     10.63 o
  -8   7   2       67.75       62.20      3.62 o
  -7   7   2      154.90      155.22      5.42 o
  -6   7   2     1037.85      953.38     14.82 o
  -5   7   2        8.17        7.50      1.32 o
  -4   7   2      201.20      199.34      5.34 o
  -3   7   2      413.02      393.52      6.70 o
  -2   7   2      119.17      120.92      3.48 o
  -1   7   2      479.92      477.80      5.89 o
   0   7   2        3.10        3.93      0.83 o
   1   7   2      646.76      614.38      6.94 o
   2   7   2       49.10       46.44      1.89 o
   3   7   2      168.26      158.63      3.83 o
   4   7   2        8.92        8.13      1.12 o
   5   7   2      201.81      191.58      5.84 o
   6   7   2      303.21      270.04      7.71 o
   7   7   2      158.28      157.29      6.17 o
   8   7   2       74.82       83.65      4.36 o
   9   7   2      261.07      250.53      7.67 o
  10   7   2       60.83       55.53      3.79 o
  11   7   2       10.31       11.12      2.22 o
  12   7   2       72.73       65.69      4.43 o
  13   7   2       18.34       18.96      2.48 o
  14   7   2        0.07        3.14      2.23 o
  15   7   2       76.52       87.47      8.77 o
 -14   8   2        5.19        6.40      2.30 o
 -13   8   2       31.72       35.62      3.51 o
 -12   8   2       30.73       40.46      3.84 o
 -11   8   2        4.02        4.64      1.85 o
 -10   8   2       86.96       95.02      5.40 o
  -9   8   2       17.50       15.57      2.18 o
  -8   8   2       35.40       37.43      3.04 o
  -7   8   2       29.02       19.53      2.04 o
  -6   8   2       26.57       22.94      2.12 o
  -5   8   2        0.01        1.31      1.05 o
  -4   8   2       19.51       20.21      2.03 o
  -3   8   2      151.13      145.44      4.17 o
  -2   8   2      191.47      181.43      4.66 o
  -1   8   2        1.68        2.69      0.85 o
   0   8   2        0.43        2.05      1.02 o
   1   8   2     2186.80     2200.07     22.69 o
   2   8   2        0.40        2.03      1.02 o
   3   8   2      183.80      181.01      5.04 o
   4   8   2       49.69       48.75      3.40 o
   5   8   2        0.06        1.27      1.45 o
   6   8   2       10.85       13.85      2.11 o
   7   8   2        3.78        1.53      1.88 o
   8   8   2        4.10        2.56      1.59 o
   9   8   2      100.28       91.87      5.40 o
  10   8   2        0.10        1.30      1.49 o
  11   8   2       30.38       25.30      3.59 o
  12   8   2        1.91        2.34      1.94 o
  13   8   2        0.74        1.85      2.05 o
  14   8   2       17.01       14.30      3.99 o
 -13   9   2        1.19        0.10      1.97 o
 -12   9   2        1.07        3.11      2.26 o
 -11   9   2       12.49       14.02      2.44 o
 -10   9   2       17.02       15.34      2.38 o
  -9   9   2       66.11       74.22      4.42 o
  -8   9   2       42.89       35.37      2.99 o
  -7   9   2       69.03       63.96      3.81 o
  -6   9   2      146.46      128.36      5.21 o
  -5   9   2        2.47        2.80      1.22 o
  -4   9   2       15.97       15.48      2.02 o
  -3   9   2       10.03       12.09      1.66 o
  -2   9   2        1.30        0.09      1.07 o
  -1   9   2       42.38       40.89      3.30 o
   0   9   2      413.10      452.49      9.15 o
   1   9   2      386.72      372.68      8.78 o
   2   9   2      433.43      437.02      9.50 o
   3   9   2       16.97       15.84      2.16 o
   4   9   2        1.40        2.04      1.75 o
   5   9   2        2.48        6.70      1.74 o
   6   9   2        3.48        8.06      2.28 o
   7   9   2       52.08       43.07      4.89 o
   8   9   2        1.48       -1.09      2.34 o
   9   9   2        3.71        3.55      2.11 o
  10   9   2       33.16       34.64      4.09 o
  11   9   2        4.55        3.35      3.12 o
  12   9   2       18.92       21.08      4.10 o
  13   9   2        4.31        7.98      4.68 o
 -12  10   2       15.98       11.24      6.18 o
 -11  10   2       46.37       46.14      4.76 o
 -10  10   2       82.72       88.37      6.46 o
  -9  10   2        4.91        3.08      1.74 o
  -8  10   2       27.36       34.31      3.52 o
  -7  10   2       51.47       47.37      4.20 o
  -6  10   2       75.56       74.64      5.54 o
  -5  10   2       96.94      106.05      4.99 o
  -4  10   2       11.45       10.75      1.75 o
  -3  10   2      162.78      162.41      6.32 o
  -2  10   2      161.73      156.45      6.17 o
  -1  10   2       59.82       59.62      3.63 o
   0  10   2      317.00      320.34      8.22 o
   1  10   2       60.13       66.07      4.03 o
   2  10   2      234.14      237.21      8.46 o
   3  10   2        7.75        7.46      2.03 o
   4  10   2      206.75      203.44      8.08 o
   5  10   2       73.05       70.36      4.97 o
   6  10   2        0.39       -1.46      1.46 o
   7  10   2       46.13       49.51      5.67 o
   8  10   2       88.02       87.31      7.30 o
   9  10   2        3.13        2.27      2.31 o
  10  10   2       10.79       12.39      3.30 o
  11  10   2       36.37       38.84      7.47 o
 -10  11   2      108.43      117.79      9.80 o
  -9  11   2      108.10      108.62      8.39 o
  -8  11   2        4.52        8.71      2.42 o
  -7  11   2      183.02      187.67      9.21 o
  -6  11   2      116.05      128.55      6.86 o
  -5  11   2        0.43        0.85      1.81 o
  -4  11   2       94.01       95.03      5.82 o
  -3  11   2      131.26      144.59      7.19 o
  -2  11   2        0.08        0.02      1.45 o
  -1  11   2      127.98      125.29      6.00 o
   0  11   2      107.38      104.94      6.80 o
   1  11   2        0.25        0.44      1.94 o
   2  11   2      241.95      262.13     10.73 o
   3  11   2      129.91      142.96      8.07 o
   4  11   2        2.27        4.25      1.92 o
   5  11   2      176.73      186.58      9.41 o
   6  11   2      114.76      112.71     10.17 o
   7  11   2        2.50        4.61      3.47 o
   8  11   2       11.78        9.65      3.10 o
   9  11   2       59.30       64.11      9.79 o
  -7  12   2       17.67       23.82      3.65 o
  -6  12   2       41.34       38.06      4.09 o
  -5  12   2      237.39      268.52     10.37 o
  -4  12   2       94.44      109.93      6.65 o
  -3  12   2       38.61       37.61      3.93 o
  -2  12   2      148.28      149.99      8.56 o
  -1  12   2      100.82      112.55      6.73 o
   0  12   2        6.04        5.00      2.97 o
   1  12   2      107.92      104.00      7.15 o
   2  12   2       66.75       62.58      5.67 o
   3  12   2       30.50       43.07      4.75 o
   4  12   2      123.21      146.91      8.72 o
   5  12   2       39.91       44.49      4.89 o
   6  12   2        9.83       10.53      2.73 o
   7  12   2       82.29       94.70     11.40 o
  -3  13   2        0.71       -0.26      3.14 o
  -2  13   2        1.79       -1.14      4.06 o
  -1  13   2        1.77       -0.24      3.16 o
   0  13   2       51.84       46.49      6.40 o
   1  13   2       19.31       15.80      4.33 o
   2  13   2       10.20       11.87      5.04 o
 -18   1   3       26.78       25.71      9.64 o
 -17   1   3        2.42        7.22      2.88 o
 -16   1   3       26.15       17.81      4.45 o
 -15   1   3      148.80      148.81      9.23 o
 -14   1   3       38.10       38.59      4.67 o
 -13   1   3        0.31       -0.28      1.72 o
 -12   1   3      305.63      282.72     11.39 o
 -11   1   3       31.04       28.71      1.98 o
 -10   1   3       10.85        9.85      0.97 o
  -9   1   3      405.33      380.09      7.96 o
  -8   1   3        3.61        4.18      0.82 o
  -7   1   3       36.03       37.60      1.96 o
  -6   1   3      296.36      285.56      5.10 o
  -5   1   3       45.63       35.06      1.32 o
  -4   1   3       10.34       15.85      0.95 o
  -3   1   3        2.08        0.87      0.49 o
  -2   1   3      362.43      431.08      5.20 o
  -1   1   3      140.50      166.82      2.53 o
   0   1   3        5.18        8.55      0.60 o
   1   1   3     1852.90     1861.77     13.29 o
   2   1   3      179.57      154.44      2.48 o
   3   1   3       58.87       45.63      1.33 o
   4   1   3      500.08      489.99      8.06 o
   5   1   3        4.02        7.05      0.68 o
   6   1   3      594.06      564.76      7.11 o
   7   1   3     1053.35     1001.74     15.04 o
   8   1   3      119.60      123.28      2.63 o
   9   1   3      295.66      284.77      4.30 o
  10   1   3      164.81      168.12      3.87 o
  11   1   3       34.65       35.59      2.25 o
  12   1   3       25.41       28.33      2.14 o
  13   1   3       38.79       44.95      3.76 o
  14   1   3        8.05        1.59      1.92 o
  15   1   3       19.46       22.94      3.43 o
  16   1   3       16.01       17.78      3.78 o
  17   1   3        0.41       -0.97      5.13 o
 -17   2   3       77.30       81.83      7.37 o
 -16   2   3      183.93      218.66     11.47 o
 -15   2   3       28.09       16.81      3.72 o
 -14   2   3      315.80      302.84     10.90 o
 -13   2   3      236.33      242.18      9.38 o
 -12   2   3       56.40       41.15      4.41 o
 -11   2   3      297.30      299.35      7.91 o
 -10   2   3      114.63      104.51      4.32 o
  -9   2   3        0.03        1.41      0.76 o
  -8   2   3       62.29       67.23      2.99 o
  -7   2   3      260.89      236.91      5.09 o
  -6   2   3      101.68      120.90      4.63 o
  -5   2   3      430.31      416.19      4.64 o
  -4   2   3        5.97        2.05      0.44 o
  -3   2   3      144.98      162.74      2.85 o
  -2   2   3     1340.69     1329.62      9.52 o
  -1   2   3       66.90       49.73      1.96 o
   0   2   3        1.57        2.07      0.58 o
   1   2   3      100.25       85.43      1.86 o
   2   2   3     1339.94     1396.47      8.65 o
   3   2   3      166.76      160.00      3.82 o
   4   2   3        0.20        0.98      0.58 o
   5   2   3     1960.74     1977.73     20.11 o
   6   2   3      398.91      410.69      6.29 o
   7   2   3       55.82       53.89      1.73 o
   8   2   3      960.09      925.22      8.53 o
   9   2   3      219.01      227.17      4.90 o
  10   2   3        2.41        2.73      0.88 o
  11   2   3      245.53      253.30      6.31 o
  12   2   3        4.40        6.37      1.67 o
  13   2   3       26.22       28.83      3.76 o
  14   2   3       20.46       18.02      3.13 o
  15   2   3        7.24        9.92      2.68 o
  16   2   3        1.13       -0.70      2.39 o
 -17   3   3        7.63       11.88      3.03 o
 -16   3   3       47.11       40.73      5.21 o
 -15   3   3       96.25       90.48      9.69 o
 -14   3   3       35.87       34.59      4.32 o
 -13   3   3      204.35      206.08      8.75 o
 -12   3   3      602.22      606.40     16.88 o
 -11   3   3        2.74        3.88      1.26 o
 -10   3   3       45.34       43.87      2.44 o
  -9   3   3     3517.15     3490.15     26.33 o
  -8   3   3      399.03      395.06      6.65 o
  -7   3   3        7.84        7.80      1.10 o
  -6   3   3     1767.70     1740.94     12.43 o
  -5   3   3      274.50      266.79      3.91 o
  -4   3   3       69.52       70.94      2.17 o
  -3   3   3     1050.77      967.68      9.84 o
  -2   3   3      476.52      537.71      6.95 o
  -1   3   3        1.42        0.81      0.63 o
   0   3   3      243.72      192.69      3.55 o
   1   3   3      196.41      114.03      2.59 o
   2   3   3       45.37       57.21      2.07 o
   3   3   3      198.97      150.16      3.79 o
   4   3   3      150.89      133.33      3.19 o
   5   3   3      110.58      113.58      3.53 o
   6   3   3       67.24       53.95      2.09 o
   7   3   3      550.22      578.73      6.51 o
   8   3   3        0.86        1.81      0.89 o
   9   3   3      611.42      626.56      9.85 o
  10   3   3      264.16      258.62      7.46 o
  11   3   3       41.54       47.03      2.89 o
  12   3   3      646.45      662.29     15.81 o
  13   3   3      207.73      217.95      9.04 o
  14   3   3        0.07       -1.61      2.24 o
  15   3   3       34.09       30.75      4.55 o
  16   3   3       49.74       46.83      5.72 o
  17   3   3       12.62       19.63      7.72 o
 -17   4   3       16.53       11.59      4.47 o
 -16   4   3      238.71      289.15     18.60 o
 -15   4   3        8.38        4.97      2.64 o
 -14   4   3       38.53       48.90      4.59 o
 -13   4   3       45.15       51.02      5.04 o
 -12   4   3       24.68       23.66      2.65 o
 -11   4   3      340.69      341.05      8.22 o
 -10   4   3      113.51      128.55      4.44 o
  -9   4   3      865.75      863.76     16.36 o
  -8   4   3        0.62        1.12      0.87 o
  -7   4   3      803.83      822.96      8.52 o
  -6   4   3      129.75      115.78      3.00 o
  -5   4   3     1435.98     1445.87     11.93 o
  -4   4   3     2638.55     2676.85     19.94 o
  -3   4   3     1946.44     2043.98     21.97 o
  -2   4   3      805.72      835.10     11.21 o
  -1   4   3     1679.96     1716.56     13.92 o
   0   4   3       25.93       29.62      1.91 o
   1   4   3        3.79        5.76      0.67 o
   2   4   3        9.79       14.40      1.51 o
   3   4   3       19.63       30.08      1.89 o
   4   4   3        3.41        7.53      1.25 o
   5   4   3     2586.77     2639.62     20.53 o
   6   4   3       48.67       50.72      3.02 o
   7   4   3      120.00      112.36      3.79 o
   8   4   3      632.01      629.80      9.07 o
   9   4   3       20.70       24.30      2.03 o
  10   4   3       42.43       42.27      3.62 o
  11   4   3        1.23        2.45      1.48 o
  12   4   3      138.82      145.36      7.22 o
  13   4   3      150.28      154.73      9.23 o
  14   4   3       12.52       14.60      3.40 o
  15   4   3        6.88        7.46      2.75 o
  16   4   3        5.79        5.21      2.61 o
 -16   5   3        6.02        8.73      2.78 o
 -15   5   3        1.87       -0.73      1.83 o
 -14   5   3       78.80       81.91      5.94 o
 -13   5   3       60.62       71.75      5.47 o
 -12   5   3       31.97       33.46      3.31 o
 -11   5   3       23.90       24.34      2.41 o
 -10   5   3      502.37      500.57      9.25 o
  -9   5   3     1163.81     1167.43     13.79 o
  -8   5   3      455.23      460.71      8.88 o
  -7   5   3      217.54      208.05      4.87 o
  -6   5   3      275.29      285.26      5.51 o
  -5   5   3      434.25      435.50      6.10 o
  -4   5   3       28.90       25.12      1.46 o
  -3   5   3      375.39      381.36      5.40 o
  -2   5   3      416.41      463.64      6.52 o
  -1   5   3       14.29       12.07      1.21 o
   0   5   3      187.31      177.31      4.24 o
   1   5   3        3.19        5.86      0.69 o
   2   5   3       75.72       77.20      2.43 o
   3   5   3      224.00      222.28      5.33 o
   4   5   3        8.98       16.97      1.91 o
   5   5   3        4.93        5.68      1.30 o
   6   5   3        0.12        1.83      1.21 o
   7   5   3       73.49       77.49      4.59 o
   8   5   3       28.39       28.53      2.95 o
   9   5   3      128.88      124.53      6.11 o
  10   5   3        7.55        6.64      1.63 o
  11   5   3       41.25       43.75      4.02 o
  12   5   3      229.67      225.94     13.30 o
  13   5   3       16.76       15.54      3.40 o
  14   5   3        1.66       -0.29      3.20 o
  15   5   3        2.82        0.70      2.56 o
  16   5   3        2.37       -4.42      4.65 o
 -16   6   3       14.63       13.15      4.67 o
 -15   6   3       17.18       16.92      3.02 o
 -14   6   3       13.32       18.80      3.26 o
 -13   6   3        0.88        1.33      1.62 o
 -12   6   3        0.18       -0.29      1.57 o
 -11   6   3       36.83       33.55      2.91 o
 -10   6   3       60.33       65.19      3.59 o
  -9   6   3       39.17       38.13      2.85 o
  -8   6   3      762.62      751.66     12.15 o
  -7   6   3        6.35        6.17      1.18 o
  -6   6   3      152.18      160.16      5.14 o
  -5   6   3      115.86       95.73      3.77 o
  -4   6   3        0.00       -0.32      0.92 o
  -3   6   3       23.38       23.41      1.86 o
  -2   6   3       85.74      105.39      3.97 o
  -1   6   3       17.32       16.68      1.25 o
   0   6   3      292.82      290.68      4.92 o
   1   6   3       14.73       15.64      1.10 o
   2   6   3        4.90        5.18      0.58 o
   3   6   3      275.07      263.27      5.79 o
   4   6   3        9.22        8.02      1.21 o
   5   6   3      216.49      226.91      6.30 o
   6   6   3       21.75       25.36      2.74 o
   7   6   3       46.71       46.33      3.66 o
   8   6   3       59.58       58.60      4.18 o
   9   6   3        0.60        2.86      1.56 o
  10   6   3        2.49        2.70      1.66 o
  11   6   3       23.11       26.21      3.35 o
  12   6   3       55.44       49.61      5.27 o
  13   6   3      127.03      134.73      8.88 o
  14   6   3       45.77       53.13      5.80 o
  15   6   3        8.53        7.33      4.92 o
 -15   7   3       42.58       31.54      6.42 o
 -14   7   3       29.76       33.87      4.63 o
 -13   7   3       31.40       34.09      4.07 o
 -12   7   3       50.01       50.35      4.32 o
 -11   7   3       49.18       57.44      4.22 o
 -10   7   3       82.57       73.53      4.21 o
  -9   7   3       42.04       49.69      3.41 o
  -8   7   3       12.00       12.63      2.30 o
  -7   7   3      483.64      459.72     10.19 o
  -6   7   3      188.76      183.22      5.72 o
  -5   7   3        0.42       -0.43      0.97 o
  -4   7   3      194.78      189.89      5.34 o
  -3   7   3      396.74      358.12      7.12 o
  -2   7   3      498.70      471.89      7.01 o
  -1   7   3       18.15       17.67      1.38 o
   0   7   3       83.18       86.69      3.06 o
   1   7   3     1023.10     1017.76     10.21 o
   2   7   3       80.21       78.05      2.77 o
   3   7   3       31.49       34.21      1.99 o
   4   7   3       10.37        6.92      1.14 o
   5   7   3        0.19       -0.97      1.26 o
   6   7   3        8.81       10.35      1.71 o
   7   7   3        0.03       -0.39      1.21 o
   8   7   3       13.18        8.73      1.69 o
   9   7   3       16.85       16.60      2.47 o
  10   7   3       92.79      101.50      5.46 o
  11   7   3        3.04        1.86      1.59 o
  12   7   3       48.93       56.01      4.69 o
  13   7   3       65.37       73.09      5.42 o
  14   7   3        0.01        0.90      2.60 o
 -14   8   3       13.72       15.18      8.38 o
 -13   8   3       38.90       36.13      4.35 o
 -12   8   3        7.81       12.93      2.82 o
 -11   8   3       95.48       94.08      6.22 o
 -10   8   3      156.65      148.15      7.48 o
  -9   8   3        0.29        2.38      1.76 o
  -8   8   3      185.65      184.88      6.98 o
  -7   8   3       36.47       41.55      2.85 o
  -6   8   3        3.23        3.01      1.16 o
  -5   8   3      195.97      192.43      5.54 o
  -4   8   3       57.93       68.56      3.48 o
  -3   8   3        2.35        1.93      0.99 o
  -2   8   3      284.79      274.99      5.55 o
  -1   8   3      956.36      966.13      9.81 o
   0   8   3      143.13      143.62      4.28 o
   1   8   3      654.90      659.25      9.20 o
   2   8   3     1069.06     1089.30     11.76 o
   3   8   3      322.06      328.90      7.45 o
   4   8   3      147.47      149.43      6.26 o
   5   8   3      184.04      180.70      6.99 o
   6   8   3       13.92       15.86      2.41 o
   7   8   3        1.24        0.71      1.63 o
   8   8   3       10.80       11.15      2.42 o
   9   8   3        1.94        2.58      1.61 o
  10   8   3       15.18       21.65      3.00 o
  11   8   3       61.31       75.86      6.11 o
  12   8   3       30.88       36.97      5.14 o
  13   8   3       17.09       14.54      3.59 o
 -13   9   3       12.28       12.14      3.35 o
 -12   9   3       90.52       93.27      7.47 o
 -11   9   3       87.75       98.46      6.71 o
 -10   9   3        0.09       -1.86      1.86 o
  -9   9   3       46.64       48.51      4.63 o
  -8   9   3        7.27        6.66      1.71 o
  -7   9   3       20.40       21.70      2.42 o
  -6   9   3      322.37      310.63      8.95 o
  -5   9   3      170.24      156.15      6.35 o
  -4   9   3       21.40       21.06      2.38 o
  -3   9   3      515.06      511.07     11.17 o
  -2   9   3      339.23      346.95      9.80 o
  -1   9   3       21.74       19.72      2.31 o
   0   9   3      178.01      178.89      6.43 o
   1   9   3       20.05       20.18      2.84 o
   2   9   3       75.47       73.31      4.92 o
   3   9   3      161.18      163.11      7.98 o
   4   9   3       54.18       50.71      5.61 o
   5   9   3       69.78       63.06      4.47 o
   6   9   3      297.50      309.57     11.37 o
   7   9   3      167.24      174.00      8.68 o
   8   9   3        0.77        0.99      1.71 o
   9   9   3      105.25      109.58      7.13 o
  10   9   3       90.32       83.51      7.40 o
  11   9   3        5.43        6.02      2.91 o
  12   9   3       17.99       35.71     10.64 o
 -11  10   3       11.08        6.17      2.71 o
 -10  10   3       17.45       15.93      2.76 o
  -9  10   3       22.89       21.25      3.16 o
  -8  10   3       11.30       11.12      2.88 o
  -7  10   3       10.38       12.21      2.15 o
  -6  10   3        7.82        4.73      1.92 o
  -5  10   3       13.92       13.64      2.21 o
  -4  10   3        5.27        7.08      1.72 o
  -3  10   3        0.80        3.56      1.67 o
  -2  10   3      199.78      201.11      7.97 o
  -1  10   3      358.85      358.61     11.00 o
   0  10   3      138.16      140.66      7.57 o
   1  10   3      247.92      254.41     10.21 o
   2  10   3      851.38      861.08     18.83 o
   3  10   3       90.97       92.27      6.36 o
   4  10   3       40.90       43.93      4.62 o
   5  10   3       64.18       68.70      5.69 o
   6  10   3        0.45        0.74      2.17 o
   7  10   3        1.31        3.64      2.18 o
   8  10   3        3.01        1.11      2.48 o
   9  10   3        8.64        6.19      3.42 o
  10  10   3        1.40        3.37      3.28 o
  -9  11   3       39.78       49.45      6.54 o
  -8  11   3        1.57        2.69      2.31 o
  -7  11   3        7.87       11.19      3.27 o
  -6  11   3       50.31       48.75      4.03 o
  -5  11   3        5.40        0.19      1.47 o
  -4  11   3       25.35       21.60      2.75 o
  -3  11   3       62.71       51.66      4.97 o
  -2  11   3       14.67       12.10      2.94 o
  -1  11   3       24.37       21.45      3.83 o
   0  11   3        1.17       -0.22      2.03 o
   1  11   3        8.93       14.10      2.91 o
   2  11   3       20.05       19.47      3.22 o
   3  11   3       17.48       21.82      3.46 o
   4  11   3       18.41       21.88      3.61 o
   5  11   3        1.25       -2.59      3.15 o
   6  11   3       12.12       13.98      3.26 o
   7  11   3        1.97       -0.80      2.26 o
   8  11   3        4.74        5.31      2.87 o
  -6  12   3        4.33        4.01      1.92 o
  -5  12   3        0.22       -1.81      2.08 o
  -4  12   3        6.46        5.40      2.40 o
  -3  12   3       18.51       19.31      3.54 o
  -2  12   3        0.24        0.82      2.39 o
  -1  12   3        3.08        3.01      2.53 o
   0  12   3        1.94        0.44      2.41 o
   1  12   3       22.10       21.80      3.63 o
   2  12   3       24.31       26.06      3.87 o
   3  12   3       22.43       25.78      3.83 o
   4  12   3       69.56       83.35      6.77 o
   5  12   3        0.02       10.47      5.15 o
 -17   0   4       10.62       16.51      9.15 o
 -16   0   4      213.33      213.88     16.54 o
 -15   0   4        7.40        7.44      3.80 o
 -14   0   4       92.63       91.46     14.21 o
 -13   0   4      397.56      402.64     26.78 o
 -12   0   4        6.28        2.43      4.41 o
 -11   0   4        9.73        5.93      3.84 o
 -10   0   4      340.00      337.74     12.00 o
  -9   0   4      885.63      867.88     18.77 o
  -8   0   4       31.06       28.98      3.53 o
  -7   0   4     1548.32     1569.99     23.98 o
  -6   0   4        3.29       11.62      2.41 o
  -5   0   4     1119.04     1143.95     16.29 o
  -4   0   4      282.84      272.52      5.94 o
  -3   0   4      288.86      310.83      8.63 o
  -2   0   4     2290.94     2281.29     18.76 o
  -1   0   4     1011.57     1014.22     11.42 o
   0   0   4        2.09        2.66      1.10 o
   1   0   4     1782.98     1714.42     24.60 o
   2   0   4     3650.41     3482.68     41.36 o
   3   0   4     2571.04     2436.52     22.52 o
   4   0   4      142.83      136.50      4.35 o
   5   0   4       97.51      101.67      4.37 o
   6   0   4      256.01      245.29      6.91 o
   7   0   4        0.06        0.41      1.41 o
   8   0   4      236.45      266.45      7.65 o
   9   0   4        9.30        6.29      1.17 o
  10   0   4        1.89        0.82      1.11 o
  11   0   4       60.36       69.32      5.04 o
  12   0   4      164.69      186.90      8.42 o
  13   0   4       24.02       25.19      5.90 o
  14   0   4       17.37       21.76      5.47 o
  15   0   4       71.84       83.75     12.98 o
  16   0   4       20.84       21.96      8.84 o
 -17   1   4       56.69       59.25      6.53 o
 -16   1   4        8.24        2.08      2.18 o
 -15   1   4      244.83      252.80     15.52 o
 -14   1   4       99.76       98.62      7.46 o
 -13   1   4      204.21      172.80      9.51 o
 -12   1   4       51.54       46.11      4.83 o
 -11   1   4      232.91      217.34      6.95 o
 -10   1   4       33.68       26.70      2.50 o
  -9   1   4       32.23       27.77      1.77 o
  -8   1   4      370.85      346.88      8.26 o
  -7   1   4        4.73        5.73      1.31 o
  -6   1   4      569.27      552.47      9.59 o
  -5   1   4     3702.10     3721.61     30.74 o
  -4   1   4      229.21      233.80      3.95 o
  -3   1   4     1532.63     1559.25     12.47 o
  -2   1   4     1282.78     1244.11     11.08 o
  -1   1   4        0.32        2.52      0.51 o
   0   1   4        8.48        9.10      0.69 o
   1   1   4       39.15       38.86      1.34 o
   2   1   4      670.42      669.69      6.76 o
   3   1   4     1410.20     1505.14     10.67 o
   4   1   4       85.67       82.85      2.82 o
   5   1   4       56.02       52.34      2.26 o
   6   1   4      132.76      120.85      4.23 o
   7   1   4      433.82      429.57      6.87 o
   8   1   4      163.88      157.32      3.91 o
   9   1   4      178.47      173.74      4.12 o
  10   1   4      427.68      428.13      7.16 o
  11   1   4       24.97       29.09      2.70 o
  12   1   4        2.39        2.28      1.21 o
  13   1   4       86.55       84.38      5.86 o
  14   1   4       65.98       72.06      6.52 o
  15   1   4        9.90       11.06      3.07 o
  16   1   4       99.02      104.98      8.71 o
 -17   2   4        1.60       -2.75      5.43 o
 -16   2   4       46.41       52.85      5.99 o
 -15   2   4        5.00        8.51      2.04 o
 -14   2   4        0.36       -0.49      2.07 o
 -13   2   4        3.91        5.57      2.71 o
 -12   2   4      111.31       98.96      7.00 o
 -11   2   4        8.08        6.45      1.55 o
 -10   2   4       23.45       28.58      2.61 o
  -9   2   4       52.28       54.25      2.78 o
  -8   2   4      107.02      109.26      3.88 o
  -7   2   4      326.87      343.68      6.61 o
  -6   2   4       23.85       22.82      1.20 o
  -5   2   4      313.78      314.53      4.56 o
  -4   2   4      801.39      747.02      7.72 o
  -3   2   4      162.67      168.11      3.71 o
  -2   2   4       14.00       11.34      0.88 o
  -1   2   4      650.16      641.07     14.87 o
   0   2   4      198.53      198.55      3.36 o
   1   2   4      838.69      869.33      6.60 o
   2   2   4      419.12      442.21      4.62 o
   3   2   4      661.13      684.56      8.17 o
   4   2   4      607.64      598.79      7.76 o
   5   2   4       18.15       18.64      1.30 o
   6   2   4      112.90      108.27      4.82 o
   7   2   4        0.43        0.65      0.49 o
   8   2   4       29.04       26.65      1.63 o
   9   2   4       82.32       87.78      3.45 o
  10   2   4       67.21       59.50      3.46 o
  11   2   4       20.12       16.04      2.66 o
  12   2   4        5.71        3.76      1.81 o
  13   2   4        0.54        3.14      1.91 o
  14   2   4        3.43        1.91      2.07 o
  15   2   4       39.25       41.65      5.38 o
  16   2   4        4.42        2.86      4.57 o
 -16   3   4       11.59       15.81      3.49 o
 -15   3   4        1.04        1.60      1.85 o
 -14   3   4       12.60       14.87      2.77 o
 -13   3   4        0.08       -0.27      1.60 o
 -12   3   4       14.36       11.74      2.49 o
 -11   3   4      226.31      220.36     10.07 o
 -10   3   4        0.00        0.52      1.08 o
  -9   3   4      413.91      391.10      7.86 o
  -8   3   4       28.42       23.63      1.93 o
  -7   3   4       90.02       82.60      2.78 o
  -6   3   4       29.63       32.53      1.68 o
  -5   3   4       64.29       76.06      2.58 o
  -4   3   4       69.38       65.80      2.18 o
  -3   3   4      326.18      352.74      6.06 o
  -2   3   4      563.03      590.09      8.60 o
  -1   3   4      170.57      170.21      4.82 o
   0   3   4      374.07      374.14      6.00 o
   1   3   4      177.83      174.57      3.88 o
   2   3   4      603.07      546.07     13.52 o
   3   3   4      671.18      684.92      8.25 o
   4   3   4        7.03        7.65      0.76 o
   5   3   4       17.43       16.95      1.27 o
   6   3   4        0.86        1.09      0.42 o
   7   3   4       15.40       18.56      1.52 o
   8   3   4      103.83       97.05      3.32 o
   9   3   4       96.63       94.76      4.83 o
  10   3   4        1.48        5.11      2.03 o
  11   3   4       24.89       20.80      2.81 o
  12   3   4        3.20        1.97      1.79 o
  13   3   4        2.09        1.35      2.00 o
  14   3   4        6.34        5.19      2.28 o
  15   3   4        2.96        1.01      1.92 o
 -16   4   4       18.76       18.24      4.06 o
 -15   4   4       18.88       20.90      3.51 o
 -14   4   4        4.77        3.47      3.59 o
 -13   4   4      126.68      123.62      7.44 o
 -12   4   4       94.33      100.76      7.17 o
 -11   4   4       89.30       97.01      5.81 o
 -10   4   4      169.60      169.15      6.39 o
  -9   4   4       56.59       55.71      3.67 o
  -8   4   4      150.54      151.82      5.40 o
  -7   4   4      329.64      318.25      5.80 o
  -6   4   4       30.79       23.32      1.50 o
  -5   4   4       67.94       68.57      2.52 o
  -4   4   4      267.38      243.42      4.02 o
  -3   4   4      134.78      119.69      3.55 o
  -2   4   4       49.72       53.64      2.32 o
  -1   4   4      118.95      108.53      3.65 o
   0   4   4       17.64       15.29      1.63 o
   1   4   4      109.64      103.07      3.60 o
   2   4   4       63.26       55.77      2.22 o
   3   4   4        0.77        2.20      0.89 o
   4   4   4       65.98       66.00      2.65 o
   5   4   4       96.31       94.50      3.52 o
   6   4   4      118.29      131.01      5.39 o
   7   4   4       71.89       73.32      3.67 o
   8   4   4       21.38       21.21      2.45 o
   9   4   4      177.45      187.66      8.93 o
  10   4   4       90.45       90.09      7.18 o
  11   4   4        0.32       -1.58      1.89 o
  12   4   4       33.88       35.90      4.50 o
  13   4   4        4.78        4.49      2.69 o
  14   4   4        2.57        7.35      2.73 o
  15   4   4        0.89        0.73      2.60 o
 -16   5   4        5.01        4.11      4.38 o
 -15   5   4       24.23       29.35      4.03 o
 -14   5   4        0.93        0.31      2.63 o
 -13   5   4       26.16       18.66      3.57 o
 -12   5   4      318.23      329.07     15.75 o
 -11   5   4      215.59      222.69      7.16 o
 -10   5   4       20.27       20.15      2.24 o
  -9   5   4      384.11      407.82     10.17 o
  -8   5   4     1163.53     1163.37     16.33 o
  -7   5   4       90.55       99.78      3.50 o
  -6   5   4      350.99      347.45      7.26 o
  -5   5   4      551.97      534.55      9.09 o
  -4   5   4        1.00        1.73      1.03 o
  -3   5   4      217.52      204.21      5.14 o
  -2   5   4      234.69      208.33      5.01 o
  -1   5   4        9.11        6.79      0.99 o
   0   5   4      184.78      175.43      3.93 o
   1   5   4      538.41      512.85      8.75 o
   2   5   4       85.29       87.01      2.89 o
   3   5   4       58.09       61.72      2.82 o
   4   5   4      185.23      182.70      6.09 o
   5   5   4       37.79       36.33      2.90 o
   6   5   4        2.95        4.44      1.29 o
   7   5   4       36.47       41.96      3.14 o
   8   5   4       66.27       63.07      4.55 o
   9   5   4        1.16        0.53      1.73 o
  10   5   4      129.96      138.37      8.13 o
  11   5   4      111.74      110.04      7.71 o
  12   5   4       24.71       24.47      3.98 o
  13   5   4      166.04      156.77      9.77 o
  14   5   4       31.86       35.22      5.04 o
  15   5   4        7.11        2.34      2.60 o
 -15   6   4       30.29       29.76      6.56 o
 -14   6   4       15.73       11.84      4.10 o
 -13   6   4       60.57       77.57      6.87 o
 -12   6   4        4.98        7.46      2.46 o
 -11   6   4       21.65       18.91      2.61 o
 -10   6   4      199.56      197.90      7.72 o
  -9   6   4        6.25        2.84      1.33 o
  -8   6   4      219.10      223.21      6.53 o
  -7   6   4      205.56      198.48      5.34 o
  -6   6   4       76.91       79.41      3.36 o
  -5   6   4       39.80       40.06      2.27 o
  -4   6   4      464.84      444.46     12.00 o
  -3   6   4      469.05      470.29      9.38 o
  -2   6   4       32.22       32.76      2.56 o
  -1   6   4      639.18      628.99     14.06 o
   0   6   4      455.57      477.33      6.44 o
   1   6   4       16.12       16.06      1.22 o
   2   6   4      724.72      671.66     16.24 o
   3   6   4      386.13      398.17      9.13 o
   4   6   4        3.95        5.42      1.55 o
   5   6   4      552.52      541.52     11.02 o
   6   6   4      439.06      436.46     12.82 o
   7   6   4       15.21       18.05      2.28 o
   8   6   4      122.31      120.69      6.36 o
   9   6   4       79.06       77.48      5.27 o
  10   6   4       10.94       11.67      2.33 o
  11   6   4        2.09        1.90      1.97 o
  12   6   4        0.12       -0.52      2.39 o
  13   6   4        1.62        0.10      2.00 o
  14   6   4        0.79       -0.93      5.38 o
 -14   7   4        1.51        1.28      2.25 o
 -13   7   4       10.59       14.72      3.60 o
 -12   7   4      109.00      124.49      8.67 o
 -11   7   4      113.74      126.83      6.57 o
 -10   7   4        4.65        2.86      1.97 o
  -9   7   4       31.41       34.02      3.28 o
  -8   7   4      275.02      260.62      8.72 o
  -7   7   4      162.73      170.09      6.81 o
  -6   7   4        3.17        0.43      1.19 o
  -5   7   4      405.41      409.02      9.29 o
  -4   7   4       85.96       84.40      4.28 o
  -3   7   4        7.76        5.54      1.56 o
  -2   7   4       87.06       87.56      3.57 o
  -1   7   4        0.29       -0.37      0.98 o
   0   7   4       69.52       70.74      3.04 o
   1   7   4       66.93       59.34      2.74 o
   2   7   4      111.52      114.27      4.26 o
   3   7   4       32.58       27.43      2.24 o
   4   7   4      343.37      337.19      7.87 o
   5   7   4       28.79       34.07      2.92 o
   6   7   4      109.73      114.72      4.85 o
   7   7   4      248.72      237.04      8.24 o
   8   7   4       88.48       91.53      5.74 o
   9   7   4       28.61       23.75      3.18 o
  10   7   4      122.71      119.59      6.86 o
  11   7   4       25.06       16.65      3.36 o
  12   7   4        5.20        8.86      2.98 o
  13   7   4       39.04       33.71      5.37 o
 -13   8   4       39.58       47.97     10.03 o
 -12   8   4       37.60       39.91      5.45 o
 -11   8   4        7.73        7.23      2.07 o
 -10   8   4        0.08        0.05      1.75 o
  -9   8   4       78.42       81.05      5.65 o
  -8   8   4       51.40       44.35      4.02 o
  -7   8   4        8.07        9.29      2.18 o
  -6   8   4       12.52        9.41      1.73 o
  -5   8   4        4.09        6.55      1.71 o
  -4   8   4       49.99       47.29      3.46 o
  -3   8   4        9.43        6.68      1.33 o
  -2   8   4        2.77        1.21      0.95 o
  -1   8   4        2.82        4.02      1.09 o
   0   8   4       10.81       10.36      1.95 o
   1   8   4      226.23      240.58      6.94 o
   2   8   4      511.78      527.01     10.33 o
   3   8   4      240.00      246.90      7.25 o
   4   8   4       40.02       40.70      3.30 o
   5   8   4      125.31      121.37      5.58 o
   6   8   4       21.21       15.44      2.48 o
   7   8   4       11.66       15.95      2.58 o
   8   8   4       45.45       46.26      4.14 o
   9   8   4        5.48        4.80      1.79 o
  10   8   4        2.22       -1.40      1.56 o
  11   8   4        1.27        1.08      2.34 o
  12   8   4        2.23        1.79      3.73 o
 -12   9   4        4.77        5.50      3.58 o
 -11   9   4        0.00        0.23      4.43 o
 -10   9   4        5.60        5.95      2.67 o
  -9   9   4        2.31        3.97      1.58 o
  -8   9   4       15.88       17.57      2.80 o
  -7   9   4        5.32        1.80      1.23 o
  -6   9   4       68.73       56.36      4.44 o
  -5   9   4       44.24       39.73      3.30 o
  -4   9   4        0.27        2.18      1.39 o
  -3   9   4       26.08       23.83      2.62 o
  -2   9   4       21.20       19.67      2.37 o
  -1   9   4        3.49        3.75      1.81 o
   0   9   4        1.46        1.80      1.42 o
   1   9   4       79.51       82.53      4.95 o
   2   9   4      226.62      222.51      8.02 o
   3   9   4      135.81      131.54      6.23 o
   4   9   4        0.62       -1.45      1.84 o
   5   9   4        2.33        1.42      1.61 o
   6   9   4        0.69        1.82      1.85 o
   7   9   4        0.51        6.27      2.44 o
   8   9   4        3.53        0.48      2.30 o
   9   9   4        0.30       -0.26      1.83 o
  10   9   4        0.00        2.08      2.57 o
 -10  10   4       32.31       20.14      3.23 o
  -9  10   4       32.76       35.57      3.88 o
  -8  10   4        0.01       -1.05      1.77 o
  -7  10   4        0.37       -0.33      1.85 o
  -6  10   4       36.35       31.93      3.45 o
  -5  10   4        4.64        5.29      1.77 o
  -4  10   4       51.78       45.92      3.73 o
  -3  10   4       32.92       34.48      3.61 o
  -2  10   4        3.09        3.35      1.86 o
  -1  10   4      105.79       99.53      6.05 o
   0  10   4      130.01      138.29      6.61 o
   1  10   4       95.53      102.24      5.81 o
   2  10   4       43.60       47.67      4.01 o
   3  10   4       35.56       44.73      4.30 o
   4  10   4        0.53       -1.92      1.98 o
   5  10   4       76.23       69.68      5.86 o
   6  10   4       32.02       39.76      4.53 o
   7  10   4        1.51        2.17      2.02 o
   8  10   4       27.99       37.43      4.70 o
   9  10   4      102.83      126.99     16.71 o
  -8  11   4       44.06       45.42      6.39 o
  -7  11   4       21.13       19.77      3.46 o
  -6  11   4       14.76       11.28      2.67 o
  -5  11   4       51.39       57.70      6.32 o
  -4  11   4       67.18       61.41      4.96 o
  -3  11   4        0.10        0.87      1.92 o
  -2  11   4       95.73      102.58      6.38 o
  -1  11   4       43.67       45.39      5.48 o
   0  11   4       48.83       60.50      5.03 o
   1  11   4      109.93      109.86      6.77 o
   2  11   4        8.05        4.60      2.05 o
   3  11   4      132.72      133.83      7.56 o
   4  11   4       87.25      105.71      6.79 o
   5  11   4       12.54       14.23      3.45 o
   6  11   4       47.79       49.35      6.94 o
   7  11   4       93.56      127.52     18.34 o
  -4  12   4       85.97      107.60     16.35 o
  -3  12   4      141.12      170.78     14.32 o
  -2  12   4        0.35        1.04      2.38 o
  -1  12   4      111.24      112.54      9.74 o
   0  12   4      143.51      144.23     11.37 o
   1  12   4        0.38        3.15      3.10 o
   2  12   4       82.32       68.41     13.62 o
   3  12   4       78.25       88.25     15.82 o
 -16   1   5        0.04        1.62      2.27 o
 -15   1   5       11.26       13.99      3.60 o
 -14   1   5       34.99       36.73      4.73 o
 -13   1   5       19.53       16.74      3.41 o
 -12   1   5        9.41       10.48      1.91 o
 -11   1   5      157.13      157.05      6.84 o
 -10   1   5      202.07      201.00      7.11 o
  -9   1   5       11.01        9.67      1.56 o
  -8   1   5      516.06      501.07     12.99 o
  -7   1   5      293.64      290.80      7.25 o
  -6   1   5       74.92       67.85      2.56 o
  -5   1   5      206.81      194.35      3.93 o
  -4   1   5      300.80      278.21      5.42 o
  -3   1   5       13.49        9.66      1.40 o
  -2   1   5       37.33       32.78      1.80 o
  -1   1   5       16.21       20.15      1.37 o
   0   1   5       71.93       84.10      2.46 o
   1   1   5      113.45      108.63      2.59 o
   2   1   5      146.05      135.72      3.46 o
   3   1   5      274.00      255.45      5.60 o
   4   1   5       85.15       77.94      2.91 o
   5   1   5       42.97       40.80      2.24 o
   6   1   5       19.49       17.86      1.82 o
   7   1   5       62.94       55.71      2.91 o
   8   1   5       84.61       85.55      3.30 o
   9   1   5       12.32       11.45      1.51 o
  10   1   5       23.83       23.12      2.08 o
  11   1   5       36.44       38.14      3.08 o
  12   1   5       18.15       16.83      2.61 o
  13   1   5        2.84        2.19      2.67 o
  14   1   5       31.25       31.66      4.85 o
  15   1   5       11.02        2.51      3.21 o
 -16   2   5       30.66       32.42      4.45 o
 -15   2   5       85.53       93.34      7.88 o
 -14   2   5        3.94        8.43      2.85 o
 -13   2   5       78.32       72.65      6.48 o
 -12   2   5      276.47      267.72      8.70 o
 -11   2   5       20.69       19.50      2.39 o
 -10   2   5       64.44       63.23      4.17 o
  -9   2   5      449.51      429.86      9.23 o
  -8   2   5       59.38       45.63      3.31 o
  -7   2   5       38.14       34.03      2.07 o
  -6   2   5      782.95      747.89     12.87 o
  -5   2   5        0.73        0.44      0.56 o
  -4   2   5      363.41      359.21      5.56 o
  -3   2   5      322.33      303.29      5.44 o
  -2   2   5        6.17        5.88      0.71 o
  -1   2   5      354.62      342.69      5.09 o
   0   2   5      426.80      427.98      6.98 o
   1   2   5       34.75       41.21      1.68 o
   2   2   5       79.36       70.29      2.40 o
   3   2   5      634.34      663.36     11.14 o
   4   2   5       22.00       21.78      1.89 o
   5   2   5       92.23       99.94      4.24 o
   6   2   5      371.26      371.66      9.28 o
   7   2   5       19.81       22.78      1.93 o
   8   2   5       25.91       30.96      2.66 o
   9   2   5       70.00       80.92      4.26 o
  10   2   5       32.51       37.63      2.93 o
  11   2   5       12.59       17.45      2.76 o
  12   2   5       22.98       29.88      3.30 o
  13   2   5        6.20       11.09      3.28 o
  14   2   5       15.94       18.01      3.60 o
  15   2   5        6.83        1.95      5.90 o
 -16   3   5        5.41        2.42      3.61 o
 -15   3   5       48.55       62.56      5.79 o
 -14   3   5       33.16       29.38      3.63 o
 -13   3   5        0.80        1.86      1.72 o
 -12   3   5        7.87       11.38      2.44 o
 -11   3   5      279.17      282.50     10.15 o
 -10   3   5      167.95      166.61      6.49 o
  -9   3   5      264.16      248.14      7.78 o
  -8   3   5     1407.98     1422.66     15.76 o
  -7   3   5      798.26      816.97     15.36 o
  -6   3   5        9.34       11.20      1.49 o
  -5   3   5      803.66      793.15      9.31 o
  -4   3   5      155.57      158.50      5.90 o
  -3   3   5       85.57       97.45      3.95 o
  -2   3   5      594.73      600.61     10.12 o
  -1   3   5        8.31       11.79      1.45 o
   0   3   5        9.48        6.84      1.25 o
   1   3   5      304.10      287.97      6.59 o
   2   3   5      377.39      307.68      6.63 o
   3   3   5        0.13        0.77      0.44 o
   4   3   5      331.39      310.62      8.02 o
   5   3   5      181.17      184.73      5.60 o
   6   3   5       13.60       15.88      2.28 o
   7   3   5       18.45       17.88      1.94 o
   8   3   5       95.44      103.32      5.14 o
   9   3   5        4.64        5.08      1.82 o
  10   3   5       32.95       35.00      3.06 o
  11   3   5       72.44       69.47      5.23 o
  12   3   5       86.80      104.97      6.69 o
  13   3   5       52.07       54.26      5.18 o
  14   3   5      142.62      151.39     11.85 o
 -15   4   5      140.62      159.41      9.15 o
 -14   4   5        1.84        0.64      1.95 o
 -13   4   5        0.13        2.04      1.63 o
 -12   4   5       43.12       38.09      4.29 o
 -11   4   5        8.68       12.19      2.61 o
 -10   4   5      125.89      135.01      6.48 o
  -9   4   5       63.29       62.33      4.11 o
  -8   4   5      618.14      641.76     11.45 o
  -7   4   5       41.58       44.41      2.62 o
  -6   4   5      205.40      212.40      4.74 o
  -5   4   5        9.51        8.69      1.15 o
  -4   4   5      353.75      367.30      6.59 o
  -3   4   5      250.37      250.08      5.80 o
  -2   4   5      304.66      311.52      7.59 o
  -1   4   5       12.58       12.49      1.53 o
   0   4   5      723.76      748.67     15.22 o
   1   4   5      135.87      130.00      4.52 o
   2   4   5       14.67       16.65      2.02 o
   3   4   5      384.62      405.94      8.87 o
   4   4   5      235.15      250.66      6.96 o
   5   4   5        0.21        1.74      1.46 o
   6   4   5      826.92      837.10     13.89 o
   7   4   5      130.27      140.07      5.76 o
   8   4   5        8.53        8.44      2.01 o
   9   4   5       45.08       44.19      4.76 o
  10   4   5       10.22       13.22      4.00 o
  11   4   5        0.41        1.07      2.50 o
  12   4   5        0.47        2.52      2.96 o
  13   4   5       35.77       36.54      5.02 o
  14   4   5       24.06       20.70      4.09 o
 -15   5   5       41.29       52.72      7.42 o
 -14   5   5        0.06        1.97      2.11 o
 -13   5   5       16.39       14.24      2.99 o
 -12   5   5       18.85       20.35      3.27 o
 -11   5   5       57.01       67.99      5.52 o
 -10   5   5        0.38        1.25      1.53 o
  -9   5   5      277.94      273.21      8.12 o
  -8   5   5      365.39      387.35      9.78 o
  -7   5   5      217.43      220.62      5.90 o
  -6   5   5        0.08       -0.24      0.95 o
  -5   5   5        3.54        4.85      0.98 o
  -4   5   5       17.70       19.60      1.66 o
  -3   5   5        0.37        0.31      0.79 o
  -2   5   5        3.93        2.12      0.98 o
  -1   5   5      258.66      248.78      6.73 o
   0   5   5       28.04       29.54      2.07 o
   1   5   5        0.02        0.02      1.47 o
   2   5   5      182.27      195.26      6.31 o
   3   5   5       28.05       24.16      2.38 o
   4   5   5      165.28      167.57      5.96 o
   5   5   5      130.57      133.61      5.39 o
   6   5   5       11.43       15.22      2.10 o
   7   5   5        3.15        5.02      1.80 o
   8   5   5       28.68       27.42      3.80 o
   9   5   5        0.28       -1.02      1.99 o
  10   5   5        6.74       -0.51      1.89 o
  11   5   5        3.10        0.08      2.21 o
  12   5   5       42.72       46.45      5.37 o
  13   5   5       21.61       15.54      4.44 o
  14   5   5       43.25       33.44      7.16 o
 -14   6   5       17.34       16.88      3.79 o
 -13   6   5       14.95       17.69      3.14 o
 -12   6   5       11.07       12.29      2.80 o
 -11   6   5        2.31        3.71      1.68 o
 -10   6   5        4.27        3.21      1.87 o
  -9   6   5        1.11        1.21      1.39 o
  -8   6   5       11.34       12.39      2.06 o
  -7   6   5      161.86      155.19      5.51 o
  -6   6   5       25.86       27.50      2.40 o
  -5   6   5       30.90       28.71      2.16 o
  -4   6   5       67.13       58.14      3.19 o
  -3   6   5      297.98      291.20      6.97 o
  -2   6   5        2.27        0.95      0.89 o
  -1   6   5      127.50      123.47      4.03 o
   0   6   5       91.16       86.74      4.31 o
   1   6   5        0.06       -0.30      1.21 o
   2   6   5       71.45       67.94      4.23 o
   3   6   5       11.86        9.11      1.75 o
   4   6   5        0.42       -1.37      1.41 o
   5   6   5       10.32       10.04      1.85 o
   6   6   5      109.85       93.35      5.03 o
   7   6   5        1.08        2.47      1.58 o
   8   6   5       31.07       33.78      3.71 o
   9   6   5        3.08        0.00      1.95 o
  10   6   5        0.30       -2.37      2.37 o
  11   6   5        3.15        4.89      2.34 o
  12   6   5        5.50        3.40      2.66 o
  13   6   5       17.22       11.38      3.78 o
 -13   7   5       48.00       53.01      6.17 o
 -12   7   5       12.92       17.89      4.02 o
 -11   7   5       18.34       19.18      3.32 o
 -10   7   5        1.93        3.87      1.84 o
  -9   7   5       24.05       20.43      2.71 o
  -8   7   5        0.24        0.57      1.38 o
  -7   7   5        3.70        4.48      1.65 o
  -6   7   5       54.62       59.91      4.30 o
  -5   7   5      222.61      209.05      6.92 o
  -4   7   5      122.28      121.09      5.72 o
  -3   7   5       20.00       22.77      2.11 o
  -2   7   5      519.89      495.10      9.64 o
  -1   7   5      486.98      469.10      9.40 o
   0   7   5        0.18        1.07      1.34 o
   1   7   5       63.69       55.37      3.36 o
   2   7   5      124.70      120.58      4.98 o
   3   7   5       13.97       15.93      2.03 o
   4   7   5        1.19        0.00      1.12 o
   5   7   5        1.79       -0.76      1.44 o
   6   7   5        3.74        4.76      1.71 o
   7   7   5        6.63        9.94      2.25 o
   8   7   5       21.07       19.56      4.18 o
   9   7   5        1.06       -0.56      2.28 o
  10   7   5       19.24       21.62      3.77 o
  11   7   5       59.25       67.23      6.45 o
  12   7   5        0.24        2.22      3.51 o
 -12   8   5       26.75       27.56      5.37 o
 -11   8   5        3.07        5.59      2.04 o
 -10   8   5       98.55      103.97      7.22 o
  -9   8   5       57.99       56.01      5.11 o
  -8   8   5        0.31        1.77      1.96 o
  -7   8   5       88.14       86.85      6.17 o
  -6   8   5       37.98       40.56      3.62 o
  -5   8   5       24.36       23.43      2.90 o
  -4   8   5       39.33       38.16      3.16 o
  -3   8   5      150.87      153.53      5.63 o
  -2   8   5       43.98       44.81      3.38 o
  -1   8   5       56.85       58.82      3.91 o
   0   8   5      369.33      387.53      9.92 o
   1   8   5      139.86      143.17      5.72 o
   2   8   5       89.45       80.83      4.79 o
   3   8   5      199.18      204.91      8.38 o
   4   8   5      133.99      153.00      6.50 o
   5   8   5        1.01        1.00      1.53 o
   6   8   5       55.58       57.93      4.22 o
   7   8   5       32.84       32.54      3.61 o
   8   8   5        0.28       -0.56      2.30 o
   9   8   5       38.46       46.50      4.45 o
  10   8   5       14.64       19.86      6.86 o
  11   8   5       12.96       35.00     10.52 o
 -11   9   5       93.28       87.76     14.56 o
 -10   9   5       23.25       30.90      4.71 o
  -9   9   5       25.98       24.70      3.67 o
  -8   9   5       64.54       71.01      7.33 o
  -7   9   5        6.53        9.94      2.48 o
  -6   9   5        0.03        4.85      1.80 o
  -5   9   5      110.78      119.85      6.42 o
  -4   9   5      195.78      194.60      9.18 o
  -3   9   5       42.40       39.16      3.79 o
  -2   9   5       96.89       97.53      5.87 o
  -1   9   5      201.14      200.47      8.30 o
   0   9   5        8.36        8.41      2.13 o
   1   9   5       15.41       14.22      2.86 o
   2   9   5        0.55       -0.39      1.75 o
   3   9   5        6.80       11.29      2.47 o
   4   9   5       12.78       14.07      2.60 o
   5   9   5       15.55       16.97      2.82 o
   6   9   5        1.00        1.03      2.19 o
   7   9   5       85.76       93.29      6.89 o
   8   9   5      134.01      142.39      8.61 o
   9   9   5        2.63        7.45     13.88 o
  -9  10   5        6.01       -1.31      2.60 o
  -8  10   5        2.58        3.77      3.09 o
  -7  10   5       17.61       22.04      5.56 o
  -6  10   5       11.17       11.56      3.05 o
  -5  10   5        4.38        0.70      2.12 o
  -4  10   5        7.43        5.69      1.97 o
  -3  10   5       12.25       14.60      2.56 o
  -2  10   5       19.70       23.65      3.12 o
  -1  10   5       10.39       12.38      2.38 o
   0  10   5      110.52      120.29      6.94 o
   1  10   5      139.07      143.23      7.48 o
   2  10   5        0.96       -0.71      1.85 o
   3  10   5      183.42      190.97      8.79 o
   4  10   5       78.42       87.28      6.05 o
   5  10   5        0.84       -2.47      4.10 o
   6  10   5       30.32       30.49      4.08 o
   7  10   5        2.92        0.47      3.08 o
  -6  11   5       13.44        3.65      4.24 o
  -5  11   5       27.64       29.15      5.96 o
  -4  11   5       10.21        1.62      3.52 o
  -3  11   5        5.25        9.89      2.46 o
  -2  11   5       40.88       43.32      4.27 o
  -1  11   5       13.39        9.55      2.70 o
   0  11   5       12.54       13.35      2.64 o
   1  11   5        0.12        1.20      2.09 o
   2  11   5        0.36        1.60      2.18 o
   3  11   5        1.67        3.47      2.69 o
   4  11   5        7.70        4.52      4.61 o
 -15   0   6       29.95       28.18      6.40 o
 -14   0   6        0.66        1.04      3.41 o
 -13   0   6        5.90        6.39      3.07 o
 -12   0   6      173.84      182.87     10.82 o
 -11   0   6        2.29        2.93      2.01 o
 -10   0   6        0.35        1.60      2.00 o
  -9   0   6      224.62      221.65     11.11 o
  -8   0   6      408.62      414.84     14.83 o
  -7   0   6        0.45        0.45      2.77 o
  -6   0   6      641.03      662.69     17.68 o
  -5   0   6      242.30      259.21      7.92 o
  -4   0   6       61.90       64.58      4.03 o
  -3   0   6       64.26       78.80      4.22 o
  -2   0   6      351.34      372.27      8.74 o
  -1   0   6       31.03       30.81      2.54 o
   0   0   6      264.76      261.32      6.43 o
   1   0   6      442.72      417.00     18.70 o
   2   0   6      560.32      520.95     12.83 o
   3   0   6      598.24      509.96     18.13 o
   4   0   6      829.00      769.61     16.38 o
   5   0   6       39.72       42.16      4.23 o
   6   0   6      155.69      168.16      8.05 o
   7   0   6       13.27       11.14      2.28 o
   8   0   6       30.28       23.38      3.23 o
   9   0   6       61.01       68.57      5.58 o
  10   0   6        0.37       -0.20      2.08 o
  11   0   6        5.37        4.56      2.87 o
  12   0   6        3.16        3.78      1.96 o
  13   0   6       53.73       56.28      8.66 o
  14   0   6       16.52       25.07      8.27 o
 -15   1   6        3.43        3.68      2.34 o
 -14   1   6       32.98       31.41      4.77 o
 -13   1   6       22.42       23.10      3.96 o
 -12   1   6      131.52      114.20      6.08 o
 -11   1   6        0.68        1.26      1.47 o
 -10   1   6      228.41      229.49      8.21 o
  -9   1   6       28.00       21.72      2.62 o
  -8   1   6       80.50       80.17      4.68 o
  -7   1   6      328.26      318.53      8.22 o
  -6   1   6        5.92        4.58      1.30 o
  -5   1   6       51.23       56.02      2.78 o
  -4   1   6      978.29      952.86     10.81 o
  -3   1   6      214.33      213.47      4.77 o
  -2   1   6       16.06       14.42      1.20 o
  -1   1   6      524.16      518.08      6.59 o
   0   1   6      365.30      332.85      5.14 o
   1   1   6        0.01       -0.30      0.68 o
   2   1   6      215.72      229.69      6.08 o
   3   1   6      139.75      125.78      4.65 o
   4   1   6        1.24        2.95      1.47 o
   5   1   6       42.78       43.89      2.90 o
   6   1   6       15.29       18.17      2.04 o
   7   1   6      117.53      109.45      4.36 o
   8   1   6       47.93       48.73      2.97 o
   9   1   6       36.84       37.43      2.91 o
  10   1   6        2.53        0.95      1.13 o
  11   1   6      103.18      103.78      6.02 o
  12   1   6       68.87       74.90      6.00 o
  13   1   6        4.32       -1.13      2.59 o
  14   1   6       37.34       33.12      7.07 o
 -15   2   6        0.42        1.66      2.26 o
 -14   2   6        8.85        8.98      2.73 o
 -13   2   6       23.17       26.17      4.23 o
 -12   2   6        0.66        3.56      1.62 o
 -11   2   6       16.07       10.21      3.00 o
 -10   2   6        0.70       -0.28      1.45 o
  -9   2   6      101.57      106.36      5.01 o
  -8   2   6        0.13        0.27      1.26 o
  -7   2   6      225.02      239.58      7.25 o
  -6   2   6      160.60      169.05      5.07 o
  -5   2   6        0.93        1.31      1.05 o
  -4   2   6       99.02      106.00      3.62 o
  -3   2   6       23.23       16.74      1.41 o
  -2   2   6       55.56       50.51      2.29 o
  -1   2   6       43.57       36.45      1.88 o
   0   2   6       50.99       49.49      2.24 o
   1   2   6      185.44      177.34      5.12 o
   2   2   6      169.54      156.24      4.82 o
   3   2   6      130.04      138.90      5.43 o
   4   2   6      238.22      257.41      7.57 o
   5   2   6       12.96       13.20      2.55 o
   6   2   6        8.03        7.37      1.50 o
   7   2   6       12.70       11.34      1.74 o
   8   2   6        0.13       -1.20      1.20 o
   9   2   6        1.57       -1.02      1.17 o
  10   2   6        4.56        3.57      1.78 o
  11   2   6        0.07        0.36      1.91 o
  12   2   6        1.39        3.36      2.52 o
  13   2   6        3.67        4.45      2.20 o
 -15   3   6        0.00       -4.74      4.74 o
 -14   3   6        1.63       -0.42      2.28 o
 -13   3   6        0.00        1.62      2.31 o
 -12   3   6       25.54       32.39      4.72 o
 -11   3   6        5.22        4.18      1.63 o
 -10   3   6       16.13       17.09      2.60 o
  -9   3   6       29.30       23.31      2.73 o
  -8   3   6       13.53       11.26      2.79 o
  -7   3   6       13.81       11.19      1.91 o
  -6   3   6      241.43      238.22      6.20 o
  -5   3   6      110.22      116.39      4.38 o
  -4   3   6        2.84        2.34      1.14 o
  -3   3   6       93.95       97.65      4.52 o
  -2   3   6       12.86       14.67      1.75 o
  -1   3   6        5.55        7.42      1.26 o
   0   3   6       28.71       27.39      2.36 o
   1   3   6      180.48      179.02      8.63 o
   2   3   6        1.80        3.69      1.88 o
   3   3   6       19.79       13.47      2.57 o
   4   3   6       79.29       80.33      5.74 o
   5   3   6        9.33        9.35      2.14 o
   6   3   6       25.23       26.43      2.34 o
   7   3   6        2.18        4.25      1.60 o
   8   3   6        5.51        4.68      1.27 o
   9   3   6        0.58        1.43      1.27 o
  10   3   6        0.02       -0.09      1.50 o
  11   3   6        0.40       -1.97      1.97 o
  12   3   6        4.12        4.27      2.15 o
  13   3   6        3.16        6.49      3.07 o
 -14   4   6        8.38        7.51      2.45 o
 -13   4   6        5.54        6.51      2.55 o
 -12   4   6       43.35       42.86      4.69 o
 -11   4   6       34.73       32.26      3.55 o
 -10   4   6        1.54        2.02      2.01 o
  -9   4   6        3.22        5.70      1.65 o
  -8   4   6       25.20       22.94      2.77 o
  -7   4   6       21.05       25.48      2.66 o
  -6   4   6       23.54       21.94      2.57 o
  -5   4   6       97.84       94.15      4.39 o
  -4   4   6       10.14        7.95      1.28 o
  -3   4   6      173.19      186.07      5.70 o
  -2   4   6      245.52      233.65      7.00 o
  -1   4   6       10.34        9.12      1.78 o
   0   4   6      272.31      260.36      9.96 o
   1   4   6      122.83      127.15      7.11 o
   2   4   6       17.86       13.22      2.46 o
   3   4   6      119.65      114.87      6.08 o
   4   4   6       62.50       65.96      4.25 o
   5   4   6        0.35       -0.16      1.22 o
   6   4   6       47.27       47.58      3.66 o
   7   4   6       59.24       56.91      4.61 o
   8   4   6       17.90       11.34      2.63 o
   9   4   6        5.95        5.19      2.38 o
  10   4   6       19.78       20.20      3.52 o
  11   4   6        3.04        0.72      3.60 o
  12   4   6        0.08       -2.44      2.61 o
  13   4   6        0.04        1.14      4.71 o
 -14   5   6       44.14       52.64      8.70 o
 -13   5   6       26.85       26.98      3.76 o
 -12   5   6        0.00       -3.01      3.01 o
 -11   5   6       85.45       87.44      6.51 o
 -10   5   6       87.68       94.21      6.53 o
  -9   5   6       57.90       57.62      4.11 o
  -8   5   6        2.87        1.94      1.38 o
  -7   5   6      231.77      231.77      6.70 o
  -6   5   6      141.61      134.01      5.06 o
  -5   5   6       19.63       19.45      1.95 o
  -4   5   6      219.59      212.11      5.74 o
  -3   5   6       19.33       13.62      1.73 o
  -2   5   6      139.63      143.68      5.05 o
  -1   5   6      272.87      264.53      8.69 o
   0   5   6        2.57        0.50      1.74 o
   1   5   6      151.23      148.87      6.45 o
   2   5   6      339.23      335.41      9.72 o
   3   5   6       61.90       66.52      4.48 o
   4   5   6       25.66       24.54      2.88 o
   5   5   6      140.85      151.28      6.60 o
   6   5   6       47.89       49.76      3.91 o
   7   5   6        0.45        4.37      1.88 o
   8   5   6       24.81       22.58      3.56 o
   9   5   6       34.87       34.20      4.49 o
  10   5   6        0.86        1.50      2.77 o
  11   5   6       22.49       17.87      4.03 o
  12   5   6       29.92       23.29      3.88 o
 -13   6   6        2.75        4.93      5.09 o
 -12   6   6       93.09      101.32      7.41 o
 -11   6   6       22.14       25.26      3.90 o
 -10   6   6        8.12       10.33      2.27 o
  -9   6   6      144.90      147.41      6.74 o
  -8   6   6        4.76        8.25      2.04 o
  -7   6   6       98.82      100.54      4.89 o
  -6   6   6       70.59       75.29      4.45 o
  -5   6   6       14.29       16.23      1.92 o
  -4   6   6       22.16       19.88      2.40 o
  -3   6   6      102.54      108.87      4.77 o
  -2   6   6      133.60      128.83      5.19 o
  -1   6   6        2.89        1.01      1.47 o
   0   6   6      209.87      208.79      6.66 o
   1   6   6      253.43      253.37      7.89 o
   2   6   6       23.51       26.10      3.02 o
   3   6   6      187.48      205.01      7.28 o
   4   6   6      268.68      285.67      9.19 o
   5   6   6       44.63       48.40      4.02 o
   6   6   6       55.44       52.70      5.21 o
   7   6   6      165.29      160.86     10.12 o
   8   6   6       38.81       41.75      4.98 o
   9   6   6       11.72       13.73      3.22 o
  10   6   6       22.53       18.06      3.59 o
  11   6   6        4.19        4.57      3.24 o
 -12   7   6       15.12       20.94      5.12 o
 -11   7   6       83.57       96.15      6.49 o
 -10   7   6      195.94      226.66      8.90 o
  -9   7   6        6.15        9.67      2.13 o
  -8   7   6       55.24       62.72      4.51 o
  -7   7   6      153.18      158.36      7.51 o
  -6   7   6       38.10       39.40      4.25 o
  -5   7   6        0.73        1.34      1.98 o
  -4   7   6       75.39       87.27      4.90 o
  -3   7   6       16.20       14.58      2.35 o
  -2   7   6        2.22        2.43      1.24 o
  -1   7   6        7.21        5.87      1.53 o
   0   7   6        0.10       -0.57      1.35 o
   1   7   6       15.80       16.43      2.21 o
   2   7   6       29.05       28.73      2.89 o
   3   7   6       25.29       29.23      2.80 o
   4   7   6        0.86        2.67      1.47 o
   5   7   6       41.35       36.26      3.54 o
   6   7   6       23.11       25.30      3.48 o
   7   7   6        0.77       -1.81      1.81 o
   8   7   6       31.24       33.80      4.55 o
   9   7   6       48.31       60.08      6.09 o
  10   7   6        0.12       -0.23      2.47 o
 -10   8   6        3.21        4.39      1.97 o
  -9   8   6       20.06       15.67      4.00 o
  -8   8   6       24.40       26.66      4.17 o
  -7   8   6        0.50        1.93      2.16 o
  -6   8   6       18.87       16.18      2.90 o
  -5   8   6       11.62        6.69      2.44 o
  -4   8   6       26.82       26.68      3.06 o
  -3   8   6       18.07       12.70      2.44 o
  -2   8   6        5.69        2.70      1.69 o
  -1   8   6        0.06       -0.24      1.35 o
   0   8   6        2.39       -0.19      1.63 o
   1   8   6        1.65       -0.81      1.75 o
   2   8   6      128.10      142.98      7.00 o
   3   8   6       16.39       14.29      2.33 o
   4   8   6       91.82       85.79      5.19 o
   5   8   6        0.40        0.97      1.53 o
   6   8   6        7.71        4.07      1.72 o
   7   8   6        3.66        1.19      1.92 o
   8   8   6        0.17       -3.19      4.07 o
   9   8   6        5.29        9.79      6.45 o
  -9   9   6        1.12       -4.57      5.17 o
  -8   9   6        2.98       -0.27      2.23 o
  -7   9   6        2.65        0.18      2.01 o
  -6   9   6        6.51        8.00      3.19 o
  -5   9   6       27.31       20.75      3.51 o
  -4   9   6        0.21        2.80      2.58 o
  -3   9   6        0.84        6.17      2.25 o
  -2   9   6       10.74        7.83      3.61 o
  -1   9   6       17.74       12.61      2.41 o
   0   9   6        0.48       -1.40      1.98 o
   1   9   6        1.37        0.48      1.83 o
   2   9   6        0.93        3.75      2.15 o
   3   9   6       90.71       78.51      5.71 o
   4   9   6        8.45        4.88      1.91 o
   5   9   6        7.46        4.87      2.24 o
   6   9   6        0.48       -2.14      2.14 o
   7   9   6        0.22        1.74      2.97 o
  -6  10   6       12.04       12.72      6.51 o
  -5  10   6       34.62       30.04      6.47 o
  -4  10   6        5.18        2.84      2.07 o
  -3  10   6       51.96       55.73      5.28 o
  -2  10   6       27.25       23.98      3.76 o
  -1  10   6        0.15        0.19      2.47 o
   0  10   6       13.38       10.05      2.32 o
   1  10   6       23.48       22.88      3.60 o
   2  10   6        7.26        2.67      2.53 o
   3  10   6        1.16        1.73      2.55 o
   4  10   6        1.67        1.64      2.21 o
 -14   1   7       11.66       15.95      4.02 o
 -13   1   7       13.42       11.90      2.99 o
 -12   1   7        1.05        1.03      3.20 o
 -11   1   7        3.11        6.17      1.65 o
 -10   1   7       50.31       51.14      4.21 o
  -9   1   7       41.12       42.22      3.82 o
  -8   1   7        1.78        2.11      1.23 o
  -7   1   7       79.38       85.87      4.23 o
  -6   1   7       84.36       94.13      4.33 o
  -5   1   7       63.22       58.61      3.40 o
  -4   1   7        0.24        1.26      0.99 o
  -3   1   7      135.91      135.31      4.82 o
  -2   1   7      105.08      101.98      3.59 o
  -1   1   7        3.89        2.02      1.21 o
   0   1   7       49.74       51.78      3.26 o
   1   1   7        7.17        4.50      1.60 o
   2   1   7       57.61       56.83      4.26 o
   3   1   7       15.26       20.40      2.44 o
   4   1   7       18.59       11.61      2.00 o
   5   1   7       25.61       26.64      2.84 o
   6   1   7       18.99       24.23      2.76 o
   7   1   7        0.85       -0.53      1.63 o
   8   1   7        8.45        4.67      1.75 o
   9   1   7       16.42       18.47      2.53 o
  10   1   7        2.52        3.72      2.04 o
  11   1   7        7.02       14.17      3.43 o
  12   1   7       12.10       20.09      5.22 o
 -14   2   7       57.22       74.33     10.63 o
 -13   2   7        0.00        3.97      2.32 o
 -12   2   7       50.51       50.98      5.69 o
 -11   2   7      121.46      120.61      6.60 o
 -10   2   7        0.18       -0.46      1.60 o
  -9   2   7       40.14       38.60      3.36 o
  -8   2   7       79.07       76.23      4.16 o
  -7   2   7        1.24        4.24      1.29 o
  -6   2   7        0.03       -0.25      1.15 o
  -5   2   7       96.40      101.61      4.50 o
  -4   2   7       47.62       39.38      2.80 o
  -3   2   7        2.33        4.51      1.41 o
  -2   2   7      139.76      157.82      4.72 o
  -1   2   7      249.68      269.74      6.55 o
   0   2   7        0.82        0.76      1.14 o
   1   2   7      313.22      333.65      9.78 o
   2   2   7      195.89      221.49      8.11 o
   3   2   7        2.16        1.98      1.61 o
   4   2   7      234.67      231.38      9.52 o
   5   2   7       66.09       73.23      4.91 o
   6   2   7       10.71       10.02      2.62 o
   7   2   7       86.85       94.55      5.68 o
   8   2   7       26.46       31.05      3.48 o
   9   2   7        3.63        4.35      1.84 o
  10   2   7       17.14       21.10      3.81 o
  11   2   7        8.74       11.48      3.32 o
  12   2   7        0.21        0.87      2.72 o
 -13   3   7       46.87       57.77      6.31 o
 -12   3   7       33.78       36.95      5.01 o
 -11   3   7        3.09        3.12      2.21 o
 -10   3   7      121.80      126.55      6.73 o
  -9   3   7       53.08       58.52      3.83 o
  -8   3   7       79.51       71.30      4.12 o
  -7   3   7      113.43      108.08      5.29 o
  -6   3   7      205.65      232.57      7.51 o
  -5   3   7       12.22        8.18      1.74 o
  -4   3   7       35.20       38.61      2.92 o
  -3   3   7      110.33      108.02      4.74 o
  -2   3   7       14.43       10.81      1.59 o
  -1   3   7      164.33      168.18      7.14 o
   0   3   7       89.48       79.68      6.09 o
   1   3   7        0.50       -1.70      1.70 o
   2   3   7      175.72      179.26     10.97 o
   3   3   7      196.05      186.21      9.16 o
   4   3   7        0.31        1.94      2.00 o
   5   3   7       96.86       88.07      6.68 o
   6   3   7       73.01       89.85      6.32 o
   7   3   7        0.64        3.33      1.84 o
   8   3   7        1.94        1.90      1.61 o
   9   3   7       34.63       39.89      3.91 o
  10   3   7       17.92       17.62      3.73 o
  11   3   7        4.81        2.11      2.71 o
 -13   4   7       46.57       49.77      5.93 o
 -12   4   7        0.37       -0.40      2.32 o
 -11   4   7       86.56       94.71      6.07 o
 -10   4   7       23.19       20.20      3.15 o
  -9   4   7       62.44       68.62      4.95 o
  -8   4   7      110.26      125.38      5.94 o
  -7   4   7      223.54      224.65      7.73 o
  -6   4   7       26.79       34.61      3.11 o
  -5   4   7        7.73        8.28      1.59 o
  -4   4   7        2.35       -0.55      1.40 o
  -3   4   7       38.76       33.82      3.13 o
  -2   4   7       55.33       48.38      3.73 o
  -1   4   7      105.11       87.86      5.40 o
   0   4   7        6.58        2.07      2.38 o
   1   4   7      348.54      343.52     13.21 o
   2   4   7       78.36       89.07      6.85 o
   3   4   7       31.04       33.60      3.71 o
   4   4   7      141.32      165.00      7.90 o
   5   4   7       56.40       61.32      4.89 o
   6   4   7        7.00        7.60      2.66 o
   7   4   7       63.41       58.16      5.05 o
   8   4   7       70.71       77.59      5.35 o
   9   4   7        4.10        7.33      2.97 o
  10   4   7        3.84        0.86      2.78 o
  11   4   7       11.33        9.86      4.32 o
 -12   5   7       21.08       16.82      3.60 o
 -11   5   7        0.14       -2.01      2.01 o
 -10   5   7       78.37       76.84      5.09 o
  -9   5   7       15.96       21.14      2.87 o
  -8   5   7       49.51       46.85      3.53 o
  -7   5   7       52.51       60.03      3.97 o
  -6   5   7       77.13       83.26      4.87 o
  -5   5   7        2.60        1.97      1.51 o
  -4   5   7        0.42        2.26      1.21 o
  -3   5   7        1.38        1.20      1.43 o
  -2   5   7        4.61        2.65      1.48 o
  -1   5   7       23.31       23.20      3.07 o
   0   5   7       16.78        7.70      2.11 o
   1   5   7       13.61       14.42      2.71 o
   2   5   7       20.16       19.41      3.01 o
   3   5   7       14.09        9.53      2.20 o
   4   5   7        2.62        5.39      1.94 o
   5   5   7       10.99        7.64      2.39 o
   6   5   7        4.05        4.88      1.92 o
   7   5   7        1.07        0.29      2.40 o
   8   5   7       11.16        7.35      3.80 o
   9   5   7        1.23        1.86      2.60 o
  10   5   7       11.38        9.13      3.45 o
 -11   6   7       37.16       38.60      5.08 o
 -10   6   7        8.81       10.00      2.43 o
  -9   6   7        2.53        1.54      1.61 o
  -8   6   7       13.54       17.58      3.17 o
  -7   6   7       41.51       40.99      3.97 o
  -6   6   7        3.13        3.16      1.60 o
  -5   6   7       10.91        9.18      2.40 o
  -4   6   7       26.48       23.39      2.93 o
  -3   6   7        0.06       -1.34      1.34 o
  -2   6   7       37.55       32.13      3.17 o
  -1   6   7        0.63       -0.26      1.34 o
   0   6   7        6.33        4.74      1.34 o
   1   6   7        2.64        2.37      1.60 o
   2   6   7        5.72        1.71      2.00 o
   3   6   7        2.28        4.70      1.88 o
   4   6   7        3.02        4.17      1.75 o
   5   6   7       13.37       14.34      3.18 o
   6   6   7        0.14        0.92      2.59 o
   7   6   7        1.82        2.87      2.09 o
   8   6   7        0.23       -1.46      2.26 o
   9   6   7        0.27        0.03      3.10 o
 -10   7   7        2.10       -2.89      2.89 o
  -9   7   7        0.92        0.69      2.38 o
  -8   7   7        0.29       -1.43      2.07 o
  -7   7   7        0.12        1.81      2.83 o
  -6   7   7       11.34       12.25      2.77 o
  -5   7   7        0.27        2.35      3.06 o
  -4   7   7      103.15       98.07      8.00 o
  -3   7   7       62.74       55.64      4.39 o
  -2   7   7        0.22       -1.59      1.59 o
  -1   7   7       67.94       75.57      5.11 o
   0   7   7       87.68       80.56      4.84 o
   1   7   7        4.87        2.60      1.37 o
   2   7   7        0.40       -0.24      1.51 o
   3   7   7       19.77       20.26      2.75 o
   4   7   7       16.19       14.45      2.87 o
   5   7   7        7.06        5.99      3.35 o
   6   7   7       12.50        9.14      2.87 o
   7   7   7        1.06       -1.57      1.98 o
   8   7   7       24.12       19.88      4.57 o
  -8   8   7       72.47       76.47      8.22 o
  -7   8   7       15.11       26.08      4.16 o
  -6   8   7       57.10       67.68      7.90 o
  -5   8   7      103.31      127.36     10.58 o
  -4   8   7       25.21       31.16      5.51 o
  -3   8   7       27.41       31.12      4.58 o
  -2   8   7       82.08       90.37      7.59 o
  -1   8   7       10.13        7.82      2.56 o
   0   8   7        6.75        4.77      2.08 o
   1   8   7       40.57       44.32      4.72 o
   2   8   7       44.38       41.17      4.57 o
   3   8   7        0.61        0.61      2.32 o
   4   8   7       30.64       22.19      4.21 o
   5   8   7       48.64       59.79      6.47 o
   6   8   7        0.85        0.16      3.17 o
  -4   9   7      103.96      109.07     15.92 o
  -3   9   7      122.42      129.35     11.00 o
  -2   9   7        8.78        5.40      3.12 o
  -1   9   7       31.46       23.06      3.87 o
   0   9   7       31.96       31.18      4.78 o
   1   9   7        0.27        3.37      2.02 o
   2   9   7        0.27        1.51      2.31 o
   3   9   7        3.24        1.89      2.14 o
 -12   0   8       15.81        6.04      2.97 o
 -11   0   8      170.25      165.22     11.33 o
 -10   0   8        0.05        0.07      2.26 o
  -9   0   8       88.81      103.00     11.74 o
  -8   0   8      108.74      115.94      9.01 o
  -7   0   8       28.95       26.51      4.83 o
  -6   0   8        5.95        5.44      2.17 o
  -5   0   8       71.96       76.73      9.00 o
  -4   0   8      117.90      136.83     11.99 o
  -3   0   8        5.70        9.55      2.48 o
  -2   0   8        2.01        3.51      2.40 o
  -1   0   8      162.43      201.68      9.92 o
   0   0   8       89.70       80.34      9.55 o
   1   0   8       18.42       17.75      4.41 o
   2   0   8       93.12      121.07      9.46 o
   3   0   8      134.30      123.64      9.73 o
   4   0   8       10.09        6.52      3.02 o
   5   0   8      173.58      163.32     11.34 o
   6   0   8        8.11       12.87      3.82 o
   7   0   8       11.97       11.51      3.65 o
   8   0   8       35.09       36.69      5.63 o
   9   0   8        5.11        9.89      5.01 o
  10   0   8       17.89       37.52      9.96 o
 -12   1   8       35.48       39.15      5.31 o
 -11   1   8       12.28       11.36      2.12 o
 -10   1   8       23.19       28.51      3.33 o
  -9   1   8       81.69       91.16      5.77 o
  -8   1   8        0.02       -1.55      1.57 o
  -7   1   8       26.22       34.14      3.75 o
  -6   1   8       49.83       51.71      3.83 o
  -5   1   8       16.76       10.64      2.16 o
  -4   1   8        7.47        0.26      1.64 o
  -3   1   8      120.97      116.06      5.77 o
  -2   1   8      203.58      201.23      7.47 o
  -1   1   8        6.66        4.23      1.57 o
   0   1   8       92.39       91.57      5.88 o
   1   1   8       90.46      100.71      6.15 o
   2   1   8        0.03       -0.12      2.03 o
   3   1   8       50.29       60.27      6.23 o
   4   1   8       22.34       19.74      3.00 o
   5   1   8        4.08        6.39      2.25 o
   6   1   8        4.23        5.35      1.84 o
   7   1   8        2.46        4.43      2.60 o
   8   1   8        4.66        7.29      2.52 o
   9   1   8       19.48       21.43      3.30 o
  10   1   8       38.75       38.13     10.52 o
 -12   2   8        3.98        5.80      3.18 o
 -11   2   8       11.90        9.41      2.91 o
 -10   2   8        0.39        3.36      1.59 o
  -9   2   8        9.17        7.81      2.59 o
  -8   2   8       43.04       51.28      4.05 o
  -7   2   8        4.97        6.06      1.58 o
  -6   2   8       23.10       20.43      2.82 o
  -5   2   8       14.14       18.64      2.51 o
  -4   2   8       16.07       17.97      2.55 o
  -3   2   8        0.02        0.89      1.25 o
  -2   2   8        1.01       -0.57      1.36 o
  -1   2   8       28.87       24.33      3.34 o
   0   2   8        7.84        2.92      1.66 o
   1   2   8       20.97       22.95      2.87 o
   2   2   8       20.86       18.10      2.67 o
   3   2   8        4.01       -1.13      1.79 o
   4   2   8       13.56       13.77      2.71 o
   5   2   8       30.14       30.99      3.56 o
   6   2   8        1.47        0.80      1.71 o
   7   2   8        0.02        1.04      1.48 o
   8   2   8        8.44       11.23      2.54 o
   9   2   8        5.36        1.53      2.88 o
 -11   3   8       18.58       21.80      3.14 o
 -10   3   8        3.60        3.71      1.89 o
  -9   3   8        0.23       -1.83      1.83 o
  -8   3   8        3.75        0.72      1.49 o
  -7   3   8        6.55        6.11      1.70 o
  -6   3   8        1.45        0.68      1.32 o
  -5   3   8        3.56        5.01      2.45 o
  -4   3   8        5.27        5.39      1.89 o
  -3   3   8        5.42        6.63      1.94 o
  -2   3   8        0.24       -1.60      1.60 o
  -1   3   8        8.22        7.44      2.11 o
   0   3   8        7.80        5.07      1.61 o
   1   3   8        1.41        2.13      2.60 o
   2   3   8        0.54        0.88      1.37 o
   3   3   8        2.21        2.96      1.76 o
   4   3   8       26.01       30.51      3.57 o
   5   3   8        0.68        1.44      2.53 o
   6   3   8        5.44        4.56      1.86 o
   7   3   8        9.43       10.77      3.75 o
   8   3   8        0.89        6.40      2.29 o
   9   3   8        0.68        2.50      3.18 o
 -10   4   8       12.64       10.70      2.15 o
  -9   4   8        0.44       -1.47      1.47 o
  -8   4   8        1.46        4.20      1.48 o
  -7   4   8        0.23       -1.14      2.00 o
  -6   4   8        0.04       -0.28      2.57 o
  -5   4   8        3.32        2.47      2.29 o
  -4   4   8        1.38        1.02      1.66 o
  -3   4   8        0.24       -2.28      2.28 o
  -2   4   8       12.45       11.34      2.68 o
  -1   4   8       27.31       25.43      3.94 o
   0   4   8        4.34        4.04      2.11 o
   1   4   8       11.98        8.16      2.59 o
   2   4   8       56.76       59.92      5.95 o
   3   4   8       24.76       23.88      3.45 o
   4   4   8        6.44        1.65      1.97 o
   5   4   8       51.61       53.34      5.16 o
   6   4   8       20.31       24.45      3.81 o
   7   4   8        7.11       10.51      2.89 o
   8   4   8       21.77       25.43      3.47 o
  -9   5   8       34.98       34.93      5.22 o
  -8   5   8       30.54       33.19      3.53 o
  -7   5   8        1.73       -1.02      2.40 o
  -6   5   8       36.12       40.13      4.14 o
  -5   5   8       39.77       39.28      4.29 o
  -4   5   8        0.97        2.40      1.63 o
  -3   5   8       41.20       41.02      4.46 o
  -2   5   8        6.06       -4.21      4.74 o
  -1   5   8       20.90       17.75      3.26 o
   0   5   8       52.33       45.93      6.23 o
   1   5   8        8.00        7.72      2.87 o
   2   5   8       10.52        8.72      2.35 o
   3   5   8       68.58       67.63      5.66 o
   4   5   8       37.49       37.69      5.10 o
   5   5   8        0.28        0.00      2.37 o
   6   5   8       41.74       43.21      5.38 o
   7   5   8       26.25       25.52      4.22 o
  -8   6   8       43.91       46.56      7.76 o
  -7   6   8       27.61       30.30      3.74 o
  -6   6   8        8.80        6.63      2.18 o
  -5   6   8       38.48       39.44      3.75 o
  -4   6   8       21.61       21.26      3.83 o
  -3   6   8        6.52        8.99      2.63 o
  -2   6   8       50.71       51.46      4.42 o
  -1   6   8       57.16       54.60      4.58 o
   0   6   8        0.84       -2.42      2.42 o
   1   6   8       55.96       59.40      5.19 o
   2   6   8       83.44       85.40      7.64 o
   3   6   8       19.28       21.92      4.37 o
   4   6   8       19.16       20.90      3.96 o
   5   6   8       74.23       83.12      7.85 o
   6   6   8       23.76       24.61      5.18 o
  -6   7   8       70.31       70.99      7.80 o
  -5   7   8       53.81       49.61      5.55 o
  -4   7   8        0.16       -0.77      2.55 o
  -3   7   8       67.27       68.20      6.46 o
  -2   7   8       28.06       13.41      3.76 o
  -1   7   8        8.50        4.37      3.85 o
   0   7   8       30.10       27.74      3.69 o
   1   7   8        0.29        3.66      1.81 o
   2   7   8       19.89       18.03      3.23 o
   3   7   8       18.36       21.54      3.37 o
   4   7   8        7.66        9.08      3.58 o
  -2   8   8        7.81        8.49      5.10 o
  -1   8   8        7.80        6.71      2.97 o
   0   8   8        0.23        0.94      3.75 o
  -9   1   9       23.82       30.44      4.47 o
  -8   1   9       10.74       13.25      2.90 o
  -7   1   9        0.25       -0.19      2.13 o
  -6   1   9       21.88       18.36      3.59 o
  -5   1   9       18.06       24.66      3.91 o
  -4   1   9        1.67        3.54      2.05 o
  -3   1   9        1.26        0.46      1.68 o
  -2   1   9       14.75       11.18      2.60 o
  -1   1   9        8.47        2.95      2.17 o
   0   1   9        1.11        1.22      2.06 o
   1   1   9        5.46        9.50      2.75 o
   2   1   9        2.92        0.11      2.17 o
   3   1   9        1.56        1.26      2.21 o
   4   1   9        3.85        7.11      2.43 o
   5   1   9        0.37        3.26      2.61 o
   6   1   9        0.04        6.76      3.73 o
  -8   2   9       32.04       36.07      5.64 o
  -7   2   9       38.20       43.32      5.22 o
  -6   2   9        4.02        8.73      2.78 o
  -5   2   9       12.81       18.06      3.76 o
  -4   2   9       32.33       41.72      4.26 o
  -3   2   9        6.92        3.36      2.14 o
  -2   2   9        9.24       13.70      2.89 o
  -1   2   9       27.60       35.62      4.95 o
   0   2   9       33.42       40.41      4.75 o
   1   2   9        1.55        1.12      2.06 o
   2   2   9       23.07       26.16      3.85 o
   3   2   9       40.69       52.52      5.47 o
   4   2   9       13.28       15.47      3.29 o
   5   2   9       11.78       11.65      4.17 o
   6   2   9       36.77       34.53      6.73 o
  -8   3   9       19.36       13.45      3.11 o
  -7   3   9       21.63       12.23      3.53 o
  -6   3   9        5.79        2.12      2.26 o
  -5   3   9       71.77       72.76      5.62 o
  -4   3   9        9.65       10.29      2.24 o
  -3   3   9        9.68        8.71      2.18 o
  -2   3   9       38.46       37.25      5.38 o
  -1   3   9        2.43        0.60      2.53 o
   0   3   9       40.39       42.54      4.74 o
   1   3   9       15.67       19.40      3.52 o
   2   3   9        0.07        0.36      2.06 o
   3   3   9       15.61       24.47      3.78 o
   4   3   9       21.49       23.85      3.92 o
   5   3   9        1.87       -0.19      2.64 o
  -7   4   9       37.12       48.93      5.86 o
  -6   4   9        7.44        2.69      2.24 o
  -5   4   9        3.18        6.22      2.22 o
  -4   4   9        9.21       10.78      2.95 o
  -3   4   9        6.50        0.16      4.16 o
  -2   4   9       11.11        3.89      2.32 o
  -1   4   9       30.86       35.22      4.54 o
   0   4   9       23.32       17.34      3.79 o
   1   4   9        1.52        4.43      3.53 o
   2   4   9       56.11       58.25      5.75 o
   3   4   9       21.13       12.58      3.91 o
   4   4   9        0.04        0.85      3.47 o
  -5   5   9       42.38       43.60      5.46 o
  -4   5   9       14.79       12.98      2.76 o
  -3   5   9        1.05       -1.93      1.93 o
  -2   5   9       18.94       11.81      3.16 o
  -1   5   9        0.15       -2.14      2.14 o
   0   5   9       34.71       32.07      5.32 o
   1   5   9        1.89        1.37      1.71 o
   2   5   9        8.59        4.45      4.54 o
   3   5   9       11.76        6.43      2.82 o
 
